# Supplementary material for: Contribution to the knowledge of the Carabus (Archiplectes) satyrus Kurnakov, 1962, species complex in Abkhazia (Coleoptera, Carabidae, Carabini)
Source: Zookeys. 2014 Dec 12;(463):21–56. doi: 10.3897/zookeys.463.8499 (PMC4294300; doi:10.3897/zookeys.463.8499)
Supplement: XML Treatment for Carabus (Archiplectes) satyrus [file zookeys.463.8499-treatment1.xml]

<!DOCTYPE tp:taxon-treatment
  PUBLIC "-//TaxonX//DTD Taxonomic Treatment Publishing DTD v0 20100105//EN" "tax-treatment-NSO.dtd">
<tp:taxon-treatment xmlns:tp="http://www.plazi.org/taxpub"><tp:treatment-meta><kwd-group><label>Taxon classification</label><kwd><named-content content-type="kingdom">Animalia</named-content></kwd><kwd><named-content content-type="order">Coleoptera</named-content></kwd><kwd><named-content content-type="family">Carabidae</named-content></kwd></kwd-group><mixed-citation publication-type="journal"><person-group><name><surname>Solodovnikov</surname><given-names>Igor A.</given-names></name><name><surname>Zamotajlov</surname><given-names>Alexandr S.</given-names></name><name><surname>Fominykh</surname><given-names>Dmitriy D.</given-names></name><name><surname>Titarenko</surname><given-names>Andrey Y.</given-names></name></person-group><article-title>Contribution to the knowledge of the <tp:taxon-name><tp:taxon-name-part taxon-name-part-type="genus">Carabus</tp:taxon-name-part> (<tp:taxon-name-part taxon-name-part-type="subgenus">Archiplectes</tp:taxon-name-part>) <tp:taxon-name-part taxon-name-part-type="species">satyrus</tp:taxon-name-part></tp:taxon-name> Kurnakov, 1962, species complex in Abkhazia (<tp:taxon-name><tp:taxon-name-part taxon-name-part-type="order">Coleoptera</tp:taxon-name-part></tp:taxon-name>, <tp:taxon-name><tp:taxon-name-part taxon-name-part-type="family">Carabidae</tp:taxon-name-part></tp:taxon-name>, <tp:taxon-name><tp:taxon-name-part taxon-name-part-type="tribe">Carabini</tp:taxon-name-part></tp:taxon-name>)</article-title><source>Zookeys</source><day>12</day><month>12</month><year>2014</year><volume>2014</volume><issue>463</issue><fpage>21</fpage><lpage>56</lpage><pub-id pub-id-type="doi">10.3897/zookeys.463.8499</pub-id></mixed-citation></tp:treatment-meta><tp:nomenclature><tp:taxon-name>
                        <tp:taxon-name-part taxon-name-part-type="genus">Carabus</tp:taxon-name-part>
                        (<tp:taxon-name-part taxon-name-part-type="subgenus">Archiplectes</tp:taxon-name-part>)
                        <tp:taxon-name-part taxon-name-part-type="species">satyrus</tp:taxon-name-part>
                    </tp:taxon-name><tp:taxon-authority>Kurnakov, 1962</tp:taxon-authority><xref ref-type="fig" rid="F1">Figs 1</xref><xref ref-type="fig" rid="F2">, 2</xref><xref ref-type="fig" rid="F7">, 7</xref><xref ref-type="fig" rid="F8">, 8–11</xref><xref ref-type="fig" rid="F12">, 34–41</xref><tp:nomenclature-citation-list><tp:nomenclature-citation><tp:taxon-name><tp:taxon-name-part taxon-name-part-type="genus">Carabus</tp:taxon-name-part> (<tp:taxon-name-part taxon-name-part-type="subgenus">Neoplectes</tp:taxon-name-part>) <tp:taxon-name-part taxon-name-part-type="species">satyrus</tp:taxon-name-part></tp:taxon-name><comment> Kurnakov, 1962: 33 (“Goulripch”).</comment></tp:nomenclature-citation><tp:nomenclature-citation><tp:taxon-name><tp:taxon-name-part taxon-name-part-type="genus">Carabus</tp:taxon-name-part> (<tp:taxon-name-part taxon-name-part-type="subgenus">Archiplectes</tp:taxon-name-part>) <tp:taxon-name-part taxon-name-part-type="species">satyrus</tp:taxon-name-part> <tp:taxon-name-part taxon-name-part-type="subspecies">satyrus</tp:taxon-name-part></tp:taxon-name><comment>: <xref ref-type="bibr" rid="B5">Gottwald 1985</xref>: 310.</comment></tp:nomenclature-citation><tp:nomenclature-citation><tp:taxon-name><tp:taxon-name-part taxon-name-part-type="genus">Carabus</tp:taxon-name-part> (<tp:taxon-name-part taxon-name-part-type="subgenus">Archiplectes</tp:taxon-name-part>) <tp:taxon-name-part taxon-name-part-type="species">satyrus</tp:taxon-name-part> <tp:taxon-name-part taxon-name-part-type="subspecies">satyrus</tp:taxon-name-part></tp:taxon-name><comment>: <xref ref-type="bibr" rid="B2">Bousquet et al. 2003</xref>: 132; <xref ref-type="bibr" rid="B8">Retezár 2008</xref>: 40.</comment></tp:nomenclature-citation><tp:nomenclature-citation><tp:taxon-name><tp:taxon-name-part taxon-name-part-type="genus">Carabus</tp:taxon-name-part> (<tp:taxon-name-part taxon-name-part-type="subgenus">Tribax</tp:taxon-name-part>) <tp:taxon-name-part taxon-name-part-type="species">satyrus</tp:taxon-name-part> <tp:taxon-name-part taxon-name-part-type="subspecies">satyrus</tp:taxon-name-part></tp:taxon-name><comment> Kurnakov: <xref ref-type="bibr" rid="B3">Deuve 2004</xref>: 274.</comment></tp:nomenclature-citation></tp:nomenclature-citation-list></tp:nomenclature><tp:treatment-sec sec-type="Comparative material examined"><title>Comparative material examined.</title><p>86 specimens were examined (47 specimens measured, 15 male genitalia preparations studied): 1 male, Abkhazia, Gulripsh Distr., “Shervadshidzevskyi les” near Merkheul Village, 200 m, 17–20.V.2012, leg. D. Fominykh, A. Bondarenko (cFDD); 4 males, 4 females, Abkhazia, Gulripsh Distr., “Shervadshidzevskyi les” near Bagmarani Village, 200 m, 27.IV–25.VI.2013, leg. D. Fominykh, A. Bondarenko (cFDD); 3 males, 4 females, Abkhazia, Gulripsh Distr., NW slopes of Gurzul Mt. Range near Merkheul Village, 200 m, 27.IV–25.VI.2013, leg. D. Fominykh, A. Bondarenko (cFDD); 16 males, 31 females, Abkhazia, Gulripsh Distr., NW slopes of Gurzul Mt. Range near Merkheul Village, 170–230 m, left tributary of Machara River, hornbeam, alder, rhododendron (<italic><tp:taxon-name><tp:taxon-name-part taxon-name-part-type="genus">Rhododendron</tp:taxon-name-part> <tp:taxon-name-part taxon-name-part-type="species">ponticum</tp:taxon-name-part></tp:taxon-name></italic>) forest site, 05.V–04.VII.2013, leg. I. Solodovnikov, S. Solodovnikova, V. Kotsur, S. Pavlyuchuk, N. Pichugin (cSIA, cFDD, cKVM, cPSM, cPNYu); 4 males, 5 females, Abkhazia, Gulripsh Distr., Gurzul Mt. Range near Merkheul Village, rivulet 1, left tributary of Machara River, hornbeam, alder, rhododendron (<italic><tp:taxon-name><tp:taxon-name-part taxon-name-part-type="genus">Rhododendron</tp:taxon-name-part> <tp:taxon-name-part taxon-name-part-type="species">ponticum</tp:taxon-name-part></tp:taxon-name></italic>) forest site, 170 m, <named-content xmlns:xlink="http://www.w3.org/1999/xlink" content-type="dwc:verbatimCoordinates" xlink:type="simple">43°59'17.91"N / 041°11'10.24"E</named-content>, 11.V–08.VII.2014, leg. I. Solodovnikov, S. Solodovnikova, S. Pavlyuchuk (cSIA, cPSM); 6 males, 8 females, Abkhazia, Gulripsh Distr., left bank of River Kelasur, “Shervadshidzevskyi les”, gorge, hornbeam, alder, rhododendron (<italic><tp:taxon-name><tp:taxon-name-part taxon-name-part-type="genus">Rhododendron</tp:taxon-name-part> <tp:taxon-name-part taxon-name-part-type="species">ponticum</tp:taxon-name-part></tp:taxon-name></italic>) forest site, 123–130 m, <named-content xmlns:xlink="http://www.w3.org/1999/xlink" content-type="dwc:verbatimCoordinates" xlink:type="simple">42°58'54.43"N / 041°06'15.63"E</named-content>, 11.V–08.VII.2014, leg. I. Solodovnikov, S. Solodovnikova, S. Pavlyuchuk (cSIA, cPSM).</p></tp:treatment-sec><tp:treatment-sec sec-type="Description"><title>Description.</title><p>Large form, males 31.1–35.7 (33.8) mm, females 32.2–39.8 (36.1) mm long, slender. Underside black, dorsum normally with bright metallic lustre, green, dark blue, bronze, crimson, violet, seldom black, with transitional color forms in males, females less nitidous, sometimes matte. Body shape is the narrowest within the studied species complex.</p><p>Head not inflated. Pronotum extremely variable in shape, from subquadrate to transverse, more often cordate, lateral sides with deep hollow before hind angles. PW/PL = 1.13–1.43 (1.32) in males and 1.03–1.57 (1.37) in females, hind angles strongly protruding backwards and sidewards, pointed apically. Median groove smooth to completely obliterated in some female specimens. Disk transversally rugose, with rugosity gradually strengthening towards median groove. Elytra strongly elongate to ovate (generally the most slender within studied species complex), more elongate in males, with inconspicuous depression in the middle in some female specimens. EL/EW = 1.64–2.02 (1.84) in males and 1.60–1.97 (1.80) in females. Elytral sculpture nearly identical in males and females, forming precise series of elongate links. The main morphometric measurements of the studied populations are presented in Table <xref ref-type="table" rid="T2">2</xref>.</p><table-wrap id="T1" position="float" orientation="portrait"><label>Table 1.</label><caption><p>Morphometric characteristic of males (n = 67) and females (n = 68) of <tp:taxon-name><tp:taxon-name-part taxon-name-part-type="genus">Carabus</tp:taxon-name-part> (<tp:taxon-name-part taxon-name-part-type="subgenus">Archiplectes</tp:taxon-name-part>) <tp:taxon-name-part taxon-name-part-type="species">pseudopshuensis</tp:taxon-name-part></tp:taxon-name>.</p></caption><table rules="all"><tbody><tr><th rowspan="1" colspan="1">Species/subspecies, locality, number of specimens studied</th><th rowspan="1" colspan="1">GBL<xref ref-type="table-fn" rid="TN11">*</xref></th><th rowspan="1" colspan="1">SBL</th><th rowspan="1" colspan="1">HW</th><th rowspan="1" colspan="1">PW</th><th rowspan="1" colspan="1">PB</th><th rowspan="1" colspan="1">PL</th><th rowspan="1" colspan="1">EL</th><th rowspan="1" colspan="1">EW</th><th rowspan="1" colspan="1">PW/PL</th><th rowspan="1" colspan="1">PW/PB</th><th rowspan="1" colspan="1">EL/EW</th><th rowspan="1" colspan="1">EL/PL</th><th rowspan="1" colspan="1">EW/PW</th></tr><tr><td rowspan="1" colspan="14"><bold>Males</bold></td></tr><tr><td rowspan="1" colspan="1"><italic><tp:taxon-name><tp:taxon-name-part taxon-name-part-type="species">pseudopshuensis</tp:taxon-name-part></tp:taxon-name></italic><break/> vall. riv. Belaya, 1000 m, 1 ex</td><td rowspan="1" colspan="1">30.0</td><td rowspan="1" colspan="1">27.0</td><td rowspan="1" colspan="1">4.5</td><td rowspan="1" colspan="1">7.0</td><td rowspan="1" colspan="1">5.0</td><td rowspan="1" colspan="1">4.5</td><td rowspan="1" colspan="1">17.0</td><td rowspan="1" colspan="1">9.0</td><td rowspan="1" colspan="1">1.56</td><td rowspan="1" colspan="1">1.4</td><td rowspan="1" colspan="1">1.89</td><td rowspan="1" colspan="1">3.78</td><td rowspan="1" colspan="1">1.29</td></tr><tr><td rowspan="1" colspan="1"><italic><tp:taxon-name><tp:taxon-name-part taxon-name-part-type="species">pseudopshuensis</tp:taxon-name-part></tp:taxon-name></italic><break/> vall. riv. Byaul, 1100 m, 5 ex</td><td rowspan="1" colspan="1">29.0–32.0<break/> 30.6</td><td rowspan="1" colspan="1">26.0–29.0<break/> 27.6</td><td rowspan="1" colspan="1">4.5–5.5<break/> 4.84</td><td rowspan="1" colspan="1">6.5–7.5<break/> 6.84</td><td rowspan="1" colspan="1">5.5–6.0<break/> 5.74</td><td rowspan="1" colspan="1">5.0</td><td rowspan="1" colspan="1">16.5–18<break/> 17.36</td><td rowspan="1" colspan="1">9.0–10.0<break/> 9.56</td><td rowspan="1" colspan="1">1.3–1.5<break/> 1.37</td><td rowspan="1" colspan="1">1.17–1.25<break/> 1.19</td><td rowspan="1" colspan="1">1.78–1.86<break/> 1.82</td><td rowspan="1" colspan="1">3.3–3.6<break/> 3.47</td><td rowspan="1" colspan="1">1.33–1.49<break/> 1.4</td></tr><tr><td rowspan="1" colspan="1"><italic><tp:taxon-name><tp:taxon-name-part taxon-name-part-type="species">pseudopshuensis</tp:taxon-name-part></tp:taxon-name></italic><break/> Village Sanchara, 800 m, 5 ex</td><td rowspan="1" colspan="1">28.4–32.75<break/> 30.11</td><td rowspan="1" colspan="1">26.2–30.3<break/> 27.77</td><td rowspan="1" colspan="1">4.4–5.45<break/> 4.85</td><td rowspan="1" colspan="1">6.6–8.35<break/> 7.18</td><td rowspan="1" colspan="1">5.0–6.1<break/> 5.51</td><td rowspan="1" colspan="1">4.75–5.4<break/> 5.18</td><td rowspan="1" colspan="1">16–18.85<break/> 17.24</td><td rowspan="1" colspan="1">9.15–11.1<break/> 10.14</td><td rowspan="1" colspan="1">1.28–1.55<break/> 1.39</td><td rowspan="1" colspan="1">1.26–1.37<break/> 1.3</td><td rowspan="1" colspan="1">1.64–1.84<break/> 1.7</td><td rowspan="1" colspan="1">3.19–3.49<break/> 3.33</td><td rowspan="1" colspan="1">1.33–1.49<break/> 1.42</td></tr><tr><td rowspan="1" colspan="1"><italic><tp:taxon-name><tp:taxon-name-part taxon-name-part-type="species">pseudopshuensis</tp:taxon-name-part></tp:taxon-name></italic><break/> Village Bitaga (Pskhu), 700 m, 20 ex</td><td rowspan="1" colspan="1">26.45–32<break/> 29.47</td><td rowspan="1" colspan="1">24.25–30.0<break/> 27.22</td><td rowspan="1" colspan="1">4.25–5.0<break/> 4.69</td><td rowspan="1" colspan="1">5.9–7.2<break/> 6.7</td><td rowspan="1" colspan="1">4.4–5.8<break/> 5.24</td><td rowspan="1" colspan="1">4.5–5.5<break/> 5.09</td><td rowspan="1" colspan="1">14.75–18<break/> 16.7</td><td rowspan="1" colspan="1">8.8–11<break/> 9.87</td><td rowspan="1" colspan="1">1.2–1.41<break/> 1.32</td><td rowspan="1" colspan="1">1.09–1.4<break/> 1.28</td><td rowspan="1" colspan="1">1.51–1.86<break/> 1.69</td><td rowspan="1" colspan="1">2.91–3.5<break/> 3.28</td><td rowspan="1" colspan="1">1.34–1.66<break/> 1.48</td></tr><tr><td rowspan="1" colspan="1"><italic><tp:taxon-name><tp:taxon-name-part taxon-name-part-type="species">pseudopshuensis</tp:taxon-name-part></tp:taxon-name></italic><break/> vall. riv. Reshevie, 700 m, 20 ex</td><td rowspan="1" colspan="1">29.0–32.0<break/> 30.39</td><td rowspan="1" colspan="1">26.55–30.0<break/> 28.22</td><td rowspan="1" colspan="1">4.4–6.0<break/> 5.13</td><td rowspan="1" colspan="1">6.35–8.2<break/> 7.17</td><td rowspan="1" colspan="1">4.85–7.0<break/> 5.75</td><td rowspan="1" colspan="1">4.9–5.5<break/> 5.16</td><td rowspan="1" colspan="1">16.5–22.7<break/> 17.84</td><td rowspan="1" colspan="1">9.2–12.4<break/> 10.6</td><td rowspan="1" colspan="1">1.21–1.64<break/> 1.39</td><td rowspan="1" colspan="1">1–1.41<break/> 1.25</td><td rowspan="1" colspan="1">1.45–2.17<break/> 1.69</td><td rowspan="1" colspan="1">3.09–4.63<break/> 3.47</td><td rowspan="1" colspan="1">1.33–1.6<break/> 1.48</td></tr><tr><td rowspan="1" colspan="1"><italic><tp:taxon-name><tp:taxon-name-part taxon-name-part-type="species">pseudopshuensis</tp:taxon-name-part></tp:taxon-name></italic><break/> Dou Pass, 1300 m, 1 ex</td><td rowspan="1" colspan="1">31.0</td><td rowspan="1" colspan="1">29.0</td><td rowspan="1" colspan="1">5.0</td><td rowspan="1" colspan="1">7.0</td><td rowspan="1" colspan="1">6.0</td><td rowspan="1" colspan="1">6.0</td><td rowspan="1" colspan="1">17.0</td><td rowspan="1" colspan="1">10.4</td><td rowspan="1" colspan="1">1.17</td><td rowspan="1" colspan="1">1.17</td><td rowspan="1" colspan="1">1.63</td><td rowspan="1" colspan="1">2.83</td><td rowspan="1" colspan="1">1.49</td></tr><tr><td rowspan="1" colspan="1"><italic><tp:taxon-name><tp:taxon-name-part taxon-name-part-type="species">pseudopshuensis</tp:taxon-name-part></tp:taxon-name></italic><break/> vall. riv. Bzyb, 900 m, 5 ex</td><td rowspan="1" colspan="1">29.0–31.0<break/> 30.3</td><td rowspan="1" colspan="1">27.0–29.5<break/> 28.4</td><td rowspan="1" colspan="1">5.0</td><td rowspan="1" colspan="1">6.5–7.0<break/> 6.86</td><td rowspan="1" colspan="1">5.0–6.5<break/> 5.84</td><td rowspan="1" colspan="1">5.0–6.0<break/> 5.46</td><td rowspan="1" colspan="1">17.0–18.0<break/> 17.56</td><td rowspan="1" colspan="1">10.0–11.0<break/> 10.32</td><td rowspan="1" colspan="1">1.17–1.4<break/> 1.26</td><td rowspan="1" colspan="1">1.08–1.3<break/> 1.18</td><td rowspan="1" colspan="1">1.59–1.8<break/> 1.7</td><td rowspan="1" colspan="1">3–3.56<break/> 3.23</td><td rowspan="1" colspan="1">1.43–1.69<break/> 1.51</td></tr><tr><td rowspan="1" colspan="1"><italic><tp:taxon-name><tp:taxon-name-part taxon-name-part-type="species">pseudopshuensis</tp:taxon-name-part></tp:taxon-name></italic><break/> Village Serebryanyi, 600 m, 10 ex</td><td rowspan="1" colspan="1">28.0–31.0<break/> 29.4</td><td rowspan="1" colspan="1">26.0–29.0<break/> 27.45</td><td rowspan="1" colspan="1">4.8–6.0<break/> 5.28</td><td rowspan="1" colspan="1">6.5–8.0<break/> 7.21</td><td rowspan="1" colspan="1">5.0–7.0<break/> 6.11</td><td rowspan="1" colspan="1">5.2–5.7<break/> 5.43</td><td rowspan="1" colspan="1">16.0–18.0<break/> 17.5</td><td rowspan="1" colspan="1">9.6–11.6<break/> 10.58</td><td rowspan="1" colspan="1">1.18–1.51<break/> 1.33</td><td rowspan="1" colspan="1">1–1.33<break/> 1.19</td><td rowspan="1" colspan="1">1.38–1.88<break/> 1.66</td><td rowspan="1" colspan="1">2.91–3.4<break/> 3.22</td><td rowspan="1" colspan="1">1.37–1.55<break/> 1.47</td></tr><tr><td rowspan="1" colspan="14"><bold>Females</bold></td></tr><tr><td rowspan="1" colspan="1"><italic><tp:taxon-name><tp:taxon-name-part taxon-name-part-type="species">pseudopshuensis</tp:taxon-name-part></tp:taxon-name></italic><break/> vall. riv. Belaya, 1000 m, 1 ex</td><td rowspan="1" colspan="1">31.0</td><td rowspan="1" colspan="1">29.0</td><td rowspan="1" colspan="1">5.0</td><td rowspan="1" colspan="1">7.5</td><td rowspan="1" colspan="1">5.5</td><td rowspan="1" colspan="1">5.0</td><td rowspan="1" colspan="1">17.0</td><td rowspan="1" colspan="1">8.0</td><td rowspan="1" colspan="1">1.5</td><td rowspan="1" colspan="1">1.36</td><td rowspan="1" colspan="1">2.13</td><td rowspan="1" colspan="1">3.4</td><td rowspan="1" colspan="1">1.07</td></tr><tr><td rowspan="1" colspan="1"><italic><tp:taxon-name><tp:taxon-name-part taxon-name-part-type="species">pseudopshuensis</tp:taxon-name-part></tp:taxon-name></italic><break/> vall. riv. Byaul, 1100 m, 5 ex</td><td rowspan="1" colspan="1">31.0–33.0<break/> 32.26</td><td rowspan="1" colspan="1">28.5–31.0<break/> 30.1</td><td rowspan="1" colspan="1">4.5–5.5<break/> 5.1</td><td rowspan="1" colspan="1">7.0–8.0<break/> 7.4</td><td rowspan="1" colspan="1">5.0–7.8<break/> 6.16</td><td rowspan="1" colspan="1">4.5–5.5<break/> 5.0</td><td rowspan="1" colspan="1">15.3–19.0<break/> 16.96</td><td rowspan="1" colspan="1">9.0–11.0<break/> 10.08</td><td rowspan="1" colspan="1">1.4–1.56<break/> 1.48</td><td rowspan="1" colspan="1">1.03–1.4<break/> 1.23</td><td rowspan="1" colspan="1">1.47–1.89<break/> 1.69</td><td rowspan="1" colspan="1">3.06–3.78<break/> 3.4</td><td rowspan="1" colspan="1">1.29–1.43<break/> 1.36</td></tr><tr><td rowspan="1" colspan="1"><italic><tp:taxon-name><tp:taxon-name-part taxon-name-part-type="species">pseudopshuensis</tp:taxon-name-part></tp:taxon-name></italic><break/> Village Sanchara, 800 m, 4 ex</td><td rowspan="1" colspan="1">31.0–32.2<break/> 31.63</td><td rowspan="1" colspan="1">29.0–29.65<break/> 29.26</td><td rowspan="1" colspan="1">4.8–5.55<break/> 5.15</td><td rowspan="1" colspan="1">7.0–8.0<break/> 7.58</td><td rowspan="1" colspan="1">5.85–6.5<break/> 6.11</td><td rowspan="1" colspan="1">5.3–5.0<break/> 5.33</td><td rowspan="1" colspan="1">18.25–19.0<break/> 18.53</td><td rowspan="1" colspan="1">10.45–10.8<break/> 10.56</td><td rowspan="1" colspan="1">1.32–1.56<break/> 1.42</td><td rowspan="1" colspan="1">1.2–1.28<break/> 1.24</td><td rowspan="1" colspan="1">1.69–1.81<break/> 1.75</td><td rowspan="1" colspan="1">3.34–3.8<break/> 3.49</td><td rowspan="1" colspan="1">1.31–1.49<break/> 1.4</td></tr><tr><td rowspan="1" colspan="1"><italic><tp:taxon-name><tp:taxon-name-part taxon-name-part-type="species">pseudopshuensis</tp:taxon-name-part></tp:taxon-name></italic><break/> Village Bitaga (Pskhu), 700 m, 20 ex</td><td rowspan="1" colspan="1">29.55–33<break/> 31.99</td><td rowspan="1" colspan="1">27.75–30.5<break/> 29.46</td><td rowspan="1" colspan="1">4.65–5.35<break/> 5.01</td><td rowspan="1" colspan="1">7.0–8.5<break/> 7.42</td><td rowspan="1" colspan="1">5.35–6.5<break/> 5.98</td><td rowspan="1" colspan="1">5.0–5.8<break/> 5.4</td><td rowspan="1" colspan="1">16.8–19.4<break/> 17.98</td><td rowspan="1" colspan="1">9.6–10.95<break/> 10.25</td><td rowspan="1" colspan="1">1.21–1.55<break/> 1.38</td><td rowspan="1" colspan="1">1.08–1.42<break/> 1.24</td><td rowspan="1" colspan="1">1.6–1.98<break/> 1.76</td><td rowspan="1" colspan="1">3.08–3.59<break/> 3.33</td><td rowspan="1" colspan="1">1.13–1.51<break/> 1.39</td></tr><tr><td rowspan="1" colspan="1"><italic><tp:taxon-name><tp:taxon-name-part taxon-name-part-type="species">pseudopshuensis</tp:taxon-name-part></tp:taxon-name></italic><break/> vall. riv. Reshevie, 700 m, 20 ex</td><td rowspan="1" colspan="1">29.0–34.0<break/> 31.58</td><td rowspan="1" colspan="1">27.0–32.0<break/> 29.13</td><td rowspan="1" colspan="1">4.5–5.45<break/> 4.92</td><td rowspan="1" colspan="1">6.5–8.55<break/> 7.4</td><td rowspan="1" colspan="1">5.2–6.8<break/> 6.04</td><td rowspan="1" colspan="1">4.75–6.3<break/> 5.25</td><td rowspan="1" colspan="1">16.5–19.4<break/> 18.19</td><td rowspan="1" colspan="1">9.0–11.25<break/> 10.4</td><td rowspan="1" colspan="1">1.25–1.63<break/> 1.42</td><td rowspan="1" colspan="1">1.1–1.35<break/> 1.23</td><td rowspan="1" colspan="1">1.59–1.9<break/> 1.75</td><td rowspan="1" colspan="1">3.02–3.8<break/> 3.48</td><td rowspan="1" colspan="1">1.3–1.62<break/> 1.41</td></tr><tr><td rowspan="1" colspan="1"><italic><tp:taxon-name><tp:taxon-name-part taxon-name-part-type="species">pseudopshuensis</tp:taxon-name-part></tp:taxon-name></italic><break/> Dou Pass, 1300 m, 3 ex</td><td rowspan="1" colspan="1">31.5–33.0<break/> 32.17</td><td rowspan="1" colspan="1">29.5–31.0<break/> 30.17</td><td rowspan="1" colspan="1">5.0</td><td rowspan="1" colspan="1">7.3–7.8<break/> 7.53</td><td rowspan="1" colspan="1">6.0–6.3<break/> 6.1</td><td rowspan="1" colspan="1">5.0–5.3<break/> 5.17</td><td rowspan="1" colspan="1">17.5–19.0<break/> 18</td><td rowspan="1" colspan="1">9.6–11.6<break/> 10.53</td><td rowspan="1" colspan="1">1.38–1.5<break/> 1.46</td><td rowspan="1" colspan="1">1.22–1.25<break/> 1.23</td><td rowspan="1" colspan="1">1.64–1.82<break/> 1.71</td><td rowspan="1" colspan="1">3.5–3.58<break/> 3.48</td><td rowspan="1" colspan="1">1.28–1.59<break/> 1.4</td></tr><tr><td rowspan="1" colspan="1"><italic><tp:taxon-name><tp:taxon-name-part taxon-name-part-type="species">pseudopshuensis</tp:taxon-name-part></tp:taxon-name></italic><break/> vall. riv. Bzyb, 900 m, 5 ex</td><td rowspan="1" colspan="1">30.0–33.0<break/> 31.5</td><td rowspan="1" colspan="1">27.5–30.5<break/> 29.2</td><td rowspan="1" colspan="1">5.2–5.5<break/> 5.4</td><td rowspan="1" colspan="1">7.0–7.5<break/> 7.14</td><td rowspan="1" colspan="1">6.0</td><td rowspan="1" colspan="1">5.0–6.0<break/> 5.36</td><td rowspan="1" colspan="1">17.0–18.0<break/> 17.7</td><td rowspan="1" colspan="1">10.0–12.0<break/> 11.08</td><td rowspan="1" colspan="1">1.25–1.4<break/> 1.34</td><td rowspan="1" colspan="1">1.17–1.25<break/> 1.19</td><td rowspan="1" colspan="1">1.5–1.7<break/> 1.6</td><td rowspan="1" colspan="1">3.0–3.6<break/> 3.32</td><td rowspan="1" colspan="1">1.43–1.63<break/> 1.55</td></tr><tr><td rowspan="1" colspan="1"><italic><tp:taxon-name><tp:taxon-name-part taxon-name-part-type="species">pseudopshuensis</tp:taxon-name-part></tp:taxon-name></italic><break/> Village Serebryanyi, 600 m, 10 ex</td><td rowspan="1" colspan="1">28.5–32.0<break/> 30.3</td><td rowspan="1" colspan="1">26.5–30.0<break/> 28.3</td><td rowspan="1" colspan="1">4.5–5.8<break/> 5.22</td><td rowspan="1" colspan="1">5.8–8.0<break/> 6.8</td><td rowspan="1" colspan="1">5.0–7.0<break/> 5.9</td><td rowspan="1" colspan="1">5.0–6.5<break/> 5.58</td><td rowspan="1" colspan="1">16.5–19.5<break/> 17.75</td><td rowspan="1" colspan="1">9.6–11.0<break/> 10.32</td><td rowspan="1" colspan="1">0.89–1.44<break/> 1.23</td><td rowspan="1" colspan="1">1.07–1.2<break/> 1.16</td><td rowspan="1" colspan="1">1.63–1.84<break/> 1.72</td><td rowspan="1" colspan="1">2.83–3.45<break/> 3.19</td><td rowspan="1" colspan="1">1.28–1.83<break/> 1.53</td></tr></tbody></table><table-wrap-foot><fn id="TN11"><label>*</label><p>for abbreviations see text.</p></fn></table-wrap-foot></table-wrap><table-wrap id="T2" position="float" orientation="portrait"><label>Table 2.</label><caption><p>Morphometric characteristic of males (n = 16) and females (n = 31) of <tp:taxon-name><tp:taxon-name-part taxon-name-part-type="genus">Carabus</tp:taxon-name-part> (<tp:taxon-name-part taxon-name-part-type="subgenus">Archiplectes</tp:taxon-name-part>) <tp:taxon-name-part taxon-name-part-type="species">satyrus</tp:taxon-name-part></tp:taxon-name> and males (n = 83) and females (n = 91) of <tp:taxon-name><tp:taxon-name-part taxon-name-part-type="genus">Carabus</tp:taxon-name-part> (<tp:taxon-name-part taxon-name-part-type="subgenus">Archiplectes</tp:taxon-name-part>) <tp:taxon-name-part taxon-name-part-type="species">besleticus</tp:taxon-name-part></tp:taxon-name> subspecies.</p></caption><table rules="all"><tbody><tr><th rowspan="1" colspan="1">Species/subspecies, locality, number of specimens studied</th><th rowspan="1" colspan="1">GBL<xref ref-type="table-fn" rid="TN21">*</xref></th><th rowspan="1" colspan="1">SBL</th><th rowspan="1" colspan="1">HW</th><th rowspan="1" colspan="1">PW</th><th rowspan="1" colspan="1">PB</th><th rowspan="1" colspan="1">PL</th><th rowspan="1" colspan="1">EL</th><th rowspan="1" colspan="1">EW</th><th rowspan="1" colspan="1">PW/PL</th><th rowspan="1" colspan="1">PW/PB</th><th rowspan="1" colspan="1">EL/EW</th><th rowspan="1" colspan="1">EL/PL</th><th rowspan="1" colspan="1">EW/PW</th></tr><tr><td rowspan="1" colspan="14"><bold>Males</bold></td></tr><tr><td rowspan="1" colspan="1"><italic><tp:taxon-name><tp:taxon-name-part taxon-name-part-type="species">satyrus</tp:taxon-name-part></tp:taxon-name></italic><break/> Village Merkheul, 120–230 m, 16 ex.</td><td rowspan="1" colspan="1">31.1–35.7<break/> 33.84</td><td rowspan="1" colspan="1">28.6–33.1<break/> 31.22</td><td rowspan="1" colspan="1">5.0–5.65<break/> 5.39</td><td rowspan="1" colspan="1">6.8–8.6<break/> 7.84</td><td rowspan="1" colspan="1">5.75–6.85<break/> 6.33</td><td rowspan="1" colspan="1">5.65–6.6<break/> 5.97</td><td rowspan="1" colspan="1">18.2–21.4<break/> 19.75</td><td rowspan="1" colspan="1">9.95–11.35<break/> 10.73</td><td rowspan="1" colspan="1">1.13–1.43<break/> 1.32</td><td rowspan="1" colspan="1">1.06–1.36<break/> 1.24</td><td rowspan="1" colspan="1">1.64–2.02<break/> 1.84</td><td rowspan="1" colspan="1">3.03–3.68<break/> 3.32</td><td rowspan="1" colspan="1">1.22–1.49<break/> 1.37</td></tr><tr><td rowspan="1" colspan="1"><italic><tp:taxon-name><tp:taxon-name-part taxon-name-part-type="species">besleticus</tp:taxon-name-part></tp:taxon-name></italic><break/> <italic><tp:taxon-name><tp:taxon-name-part taxon-name-part-type="species">resheviensis</tp:taxon-name-part></tp:taxon-name></italic> <break/> vall. riv. Reshevie, 700 m, 29 ex.</td><td rowspan="1" colspan="1">34.5–39.0<break/> 37.62</td><td rowspan="1" colspan="1">32.6–37.0<break/> 35.15</td><td rowspan="1" colspan="1">5.75–6.35<break/> 6.03</td><td rowspan="1" colspan="1">8.0–9.5<break/> 8.58</td><td rowspan="1" colspan="1">6.8–8.2<break/> 7.19</td><td rowspan="1" colspan="1">5.5–7.0<break/> 6.27</td><td rowspan="1" colspan="1">21–22.7<break/> 21.45</td><td rowspan="1" colspan="1">12.1–15<break/> 13.51</td><td rowspan="1" colspan="1">1.18–1.55<break/> 1.37</td><td rowspan="1" colspan="1">1.1–1.3<break/> 1.19</td><td rowspan="1" colspan="1">1.42–1.78<break/> 1.59</td><td rowspan="1" colspan="1">3–3.79<break/> 3.43</td><td rowspan="1" colspan="1">1.41–1.83<break/> 1.58</td></tr><tr><td rowspan="1" colspan="1"><italic><tp:taxon-name><tp:taxon-name-part taxon-name-part-type="species">besleticus</tp:taxon-name-part></tp:taxon-name></italic><break/> <italic><tp:taxon-name><tp:taxon-name-part taxon-name-part-type="species">adzinbai</tp:taxon-name-part></tp:taxon-name></italic> <break/> Mt. Akibakhu, 2000 m, 1 ex.</td><td rowspan="1" colspan="1">31.0</td><td rowspan="1" colspan="1">29.0</td><td rowspan="1" colspan="1">6.5</td><td rowspan="1" colspan="1">7.5</td><td rowspan="1" colspan="1">6.5</td><td rowspan="1" colspan="1">6.0</td><td rowspan="1" colspan="1">20.0</td><td rowspan="1" colspan="1">12.4</td><td rowspan="1" colspan="1">1.25</td><td rowspan="1" colspan="1">1.15</td><td rowspan="1" colspan="1">1.61</td><td rowspan="1" colspan="1">3.33</td><td rowspan="1" colspan="1">1.65</td></tr><tr><td rowspan="1" colspan="1"><italic><tp:taxon-name><tp:taxon-name-part taxon-name-part-type="species">besleticus</tp:taxon-name-part></tp:taxon-name></italic><break/> <italic><tp:taxon-name><tp:taxon-name-part taxon-name-part-type="species">mtsaranus</tp:taxon-name-part></tp:taxon-name></italic><break/> vall. riv. Mtsara, 550–750 m, 10 ex.</td><td rowspan="1" colspan="1">35.25–37.1<break/> 35.77</td><td rowspan="1" colspan="1">31.8–34.0<break/> 32.82</td><td rowspan="1" colspan="1">5.5–5.75<break/> 5.59</td><td rowspan="1" colspan="1">7.5–8.85<break/> 8.19</td><td rowspan="1" colspan="1">6.4–7.2<break/> 6.81</td><td rowspan="1" colspan="1">5.55–6.9<break/> 6.1</td><td rowspan="1" colspan="1">19.6–22.15<break/> 20.79</td><td rowspan="1" colspan="1">11.15–12.55<break/> 11.87</td><td rowspan="1" colspan="1">1.14–1.48<break/> 1.35</td><td rowspan="1" colspan="1">1.15–1.26<break/> 1.2</td><td rowspan="1" colspan="1">1.65–1.85<break/> 1.75</td><td rowspan="1" colspan="1">2.84–3.87<break/> 3.42</td><td rowspan="1" colspan="1">1.3–1.63<break/> 1.45</td></tr><tr><td rowspan="1" colspan="1"><italic><tp:taxon-name><tp:taxon-name-part taxon-name-part-type="species">besleticus</tp:taxon-name-part></tp:taxon-name></italic><break/> <italic><tp:taxon-name><tp:taxon-name-part taxon-name-part-type="species">besleticus</tp:taxon-name-part></tp:taxon-name></italic><break/> Mt. Birtzkha, 300 m, 20 ex.</td><td rowspan="1" colspan="1">32.0–38.0<break/> 34.68</td><td rowspan="1" colspan="1">30.5–34.65<break/> 32.29</td><td rowspan="1" colspan="1">5.4–6.3<break/> 5.87</td><td rowspan="1" colspan="1">7.55–9.75<break/> 8.36</td><td rowspan="1" colspan="1">6.25–8.0<break/> 7.21</td><td rowspan="1" colspan="1">5.65–6.5<break/> 6.12</td><td rowspan="1" colspan="1">20–22.5<break/> 21.34</td><td rowspan="1" colspan="1">10.9–13<break/> 12.23</td><td rowspan="1" colspan="1">1.26–1.53<break/> 1.37</td><td rowspan="1" colspan="1">1.03–1.33<break/> 1.17</td><td rowspan="1" colspan="1">1.62–1.86<break/> 1.75</td><td rowspan="1" colspan="1">3.29–3.75<break/> 3.49</td><td rowspan="1" colspan="1">1.23–1.63<break/> 1.47</td></tr><tr><td rowspan="1" colspan="1"><italic><tp:taxon-name><tp:taxon-name-part taxon-name-part-type="species">besleticus</tp:taxon-name-part></tp:taxon-name></italic><break/> <italic><tp:taxon-name><tp:taxon-name-part taxon-name-part-type="species">dsykhvensis</tp:taxon-name-part></tp:taxon-name></italic><break/> Mt. Dzykhva, 2000 m, 19 ex.</td><td rowspan="1" colspan="1">23.3–26.5<break/> 25.2</td><td rowspan="1" colspan="1">21.7–25.4<break/> 23.41</td><td rowspan="1" colspan="1">4.0–5.0<break/> 4.46</td><td rowspan="1" colspan="1">5.65–6.4<break/> 6.13</td><td rowspan="1" colspan="1">4.6–5.6<break/> 5.06</td><td rowspan="1" colspan="1">4.0–4.6<break/> 4.29</td><td rowspan="1" colspan="1">13.4–15.8<break/> 14.56</td><td rowspan="1" colspan="1">8.0–9.2<break/> 8.65</td><td rowspan="1" colspan="1">1.2–1.58<break/> 1.43</td><td rowspan="1" colspan="1">1.07–1.37<break/> 1.22</td><td rowspan="1" colspan="1">1.56–1.85<break/> 1.68</td><td rowspan="1" colspan="1">3.08–3.59<break/> 3.39</td><td rowspan="1" colspan="1">1.29–1.51<break/> 1.41</td></tr><tr><td rowspan="1" colspan="1"><italic><tp:taxon-name><tp:taxon-name-part taxon-name-part-type="species">besleticus</tp:taxon-name-part></tp:taxon-name></italic><break/> <italic><tp:taxon-name><tp:taxon-name-part taxon-name-part-type="species">duripshensis</tp:taxon-name-part></tp:taxon-name></italic><break/> Bzybian Mt. Range. 420–550 m, 2 ex.</td><td rowspan="1" colspan="1">32.45–32.5<break/> 32.48</td><td rowspan="1" colspan="1">29.75–30.0<break/> 29.88</td><td rowspan="1" colspan="1">4.75–5.3<break/> 5.03</td><td rowspan="1" colspan="1">7.2–7.6<break/> 7.4</td><td rowspan="1" colspan="1">5.65–5.75<break/> 5.7</td><td rowspan="1" colspan="1">5.15–5.85<break/> 5.5</td><td rowspan="1" colspan="1">19.1<break/> 19.1</td><td rowspan="1" colspan="1">10.6–10.8<break/> 10.7</td><td rowspan="1" colspan="1">1.30–1.40<break/> 1.35</td><td rowspan="1" colspan="1">1.27–1.32<break/> 1.30</td><td rowspan="1" colspan="1">1.77–1.80<break/> 1.79</td><td rowspan="1" colspan="1">3.26–3.71<break/> 3.49</td><td rowspan="1" colspan="1">1.42–1.47<break/> 1.45</td></tr><tr><td rowspan="1" colspan="1"><italic><tp:taxon-name><tp:taxon-name-part taxon-name-part-type="species">besleticus</tp:taxon-name-part></tp:taxon-name></italic><break/> <italic><tp:taxon-name><tp:taxon-name-part taxon-name-part-type="species">napraensis</tp:taxon-name-part></tp:taxon-name></italic><break/> NW of Bzybian Mt. Range, 1900–2000 m, 2 ex.</td><td rowspan="1" colspan="1">28.8–30.7<break/> 29.75</td><td rowspan="1" colspan="1">26.45–28.15<break/> 27.3</td><td rowspan="1" colspan="1">4.85–5.15<break/> 5.0</td><td rowspan="1" colspan="1">6.65–6.85<break/> 6.75</td><td rowspan="1" colspan="1">5.25–5.8<break/> 5.53</td><td rowspan="1" colspan="1">5.25–5.25<break/> 5.25</td><td rowspan="1" colspan="1">17.0–17.65<break/> 17.33</td><td rowspan="1" colspan="1">9.8–10.55<break/> 10.18</td><td rowspan="1" colspan="1">1.27–1.31<break/> 1.29</td><td rowspan="1" colspan="1">1.18–1.27<break/> 1.22</td><td rowspan="1" colspan="1">1.67–1.74<break/> 1.70</td><td rowspan="1" colspan="1">3.24–3.36<break/> 3.30</td><td rowspan="1" colspan="1">1.48–1.54<break/> 1.51</td></tr><tr><td rowspan="1" colspan="14"><bold>Females</bold></td></tr><tr><td rowspan="1" colspan="1"><italic><tp:taxon-name><tp:taxon-name-part taxon-name-part-type="species">satyrus</tp:taxon-name-part></tp:taxon-name></italic><break/> Village Merkheul, 120–230 m, 31 ex.</td><td rowspan="1" colspan="1">32.2–39.75<break/> 36.11</td><td rowspan="1" colspan="1">29.5–37.25<break/> 33.24</td><td rowspan="1" colspan="1">5.25–6.3<break/> 5.81</td><td rowspan="1" colspan="1">7.5–9.5<break/> 8.58</td><td rowspan="1" colspan="1">6.0–7.6<break/> 6.9</td><td rowspan="1" colspan="1">5.35–8.0<break/> 6.33</td><td rowspan="1" colspan="1">18.0–24.15<break/> 21.04</td><td rowspan="1" colspan="1">10.9–13.4<break/> 11.71</td><td rowspan="1" colspan="1">1.03–1.57<break/> 1.37</td><td rowspan="1" colspan="1">1.08–1.36<break/> 1.24</td><td rowspan="1" colspan="1">1.6–1.97<break/> 1.80</td><td rowspan="1" colspan="1">2.48–3.79<break/> 3.35</td><td rowspan="1" colspan="1">1.22–1.51<break/> 1.37</td></tr><tr><td rowspan="1" colspan="1"><italic><tp:taxon-name><tp:taxon-name-part taxon-name-part-type="species">besleticus</tp:taxon-name-part></tp:taxon-name></italic><break/> <italic><tp:taxon-name><tp:taxon-name-part taxon-name-part-type="species">resheviensis</tp:taxon-name-part></tp:taxon-name></italic> <break/> vall. riv. Reshevie, 700 m, 28 ex</td><td rowspan="1" colspan="1">37.15–43<break/> 40.61</td><td rowspan="1" colspan="1">34.15–41<break/> 37.9</td><td rowspan="1" colspan="1">5.7–7.2<break/> 6.6</td><td rowspan="1" colspan="1">8.25–10<break/> 9.43</td><td rowspan="1" colspan="1">6.5–9.0<break/> 7.92</td><td rowspan="1" colspan="1">5.6–7.2<break/> 6.5</td><td rowspan="1" colspan="1">19.8–25<break/> 23.59</td><td rowspan="1" colspan="1">12.25–16<break/> 13.74</td><td rowspan="1" colspan="1">1.29–1.67<break/> 1.45</td><td rowspan="1" colspan="1">1.06–1.33<break/> 1.2</td><td rowspan="1" colspan="1">1.52–1.92<break/> 1.72</td><td rowspan="1" colspan="1">2.96–4.08<break/> 3.64</td><td rowspan="1" colspan="1">1.3–1.67<break/> 1.46</td></tr><tr><td rowspan="1" colspan="1"><italic><tp:taxon-name><tp:taxon-name-part taxon-name-part-type="species">besleticus</tp:taxon-name-part></tp:taxon-name></italic><break/> <italic><tp:taxon-name><tp:taxon-name-part taxon-name-part-type="species">adzinbai</tp:taxon-name-part></tp:taxon-name></italic> <break/> Mt. Akibakhu, 2000 m, 10 ex.</td><td rowspan="1" colspan="1">32–35.75<break/> 33.33</td><td rowspan="1" colspan="1">30.0–32.9<break/> 31.24</td><td rowspan="1" colspan="1">5.85–6.5<break/> 6.06</td><td rowspan="1" colspan="1">7.5–9.5<break/> 8.33</td><td rowspan="1" colspan="1">6.5–8.5<break/> 7.31</td><td rowspan="1" colspan="1">6.0–7.5<break/> 6.66</td><td rowspan="1" colspan="1">20.65–22.5<break/> 21.7</td><td rowspan="1" colspan="1">11.25–13<break/> 12.65</td><td rowspan="1" colspan="1">1.14–1.42<break/> 1.25</td><td rowspan="1" colspan="1">1.0–1.26<break/> 1.14</td><td rowspan="1" colspan="1">1.64–1.84<break/> 1.72</td><td rowspan="1" colspan="1">2.93–3.67<break/> 3.27</td><td rowspan="1" colspan="1">1.32–1.73<break/> 1.53</td></tr><tr><td rowspan="1" colspan="1"><italic><tp:taxon-name><tp:taxon-name-part taxon-name-part-type="species">besleticus</tp:taxon-name-part></tp:taxon-name></italic><break/> <italic><tp:taxon-name><tp:taxon-name-part taxon-name-part-type="species">mtsaranus</tp:taxon-name-part></tp:taxon-name></italic> <break/> vall. riv. Mtsara, 550–750 m, 10 ex.</td><td rowspan="1" colspan="1">37.5–41.25<break/> 39.28</td><td rowspan="1" colspan="1">34.5–37.75<break/> 36.11</td><td rowspan="1" colspan="1">5.8–6.25<break/> 6.01</td><td rowspan="1" colspan="1">8.3–9.5<break/> 9.12</td><td rowspan="1" colspan="1">7.0–8.15<break/> 7.43</td><td rowspan="1" colspan="1">5.85–7.0<break/> 6.51</td><td rowspan="1" colspan="1">21.7–24<break/> 22.74</td><td rowspan="1" colspan="1">12.1–13.5<break/> 12.67</td><td rowspan="1" colspan="1">1.26–1.56<break/> 1.41</td><td rowspan="1" colspan="1">1.13–1.32<break/> 1.23</td><td rowspan="1" colspan="1">1.73–1.98<break/> 1.8</td><td rowspan="1" colspan="1">3.29–3.86<break/> 3.5</td><td rowspan="1" colspan="1">1.29–1.47<break/> 1.39</td></tr><tr><td rowspan="1" colspan="1"><italic><tp:taxon-name><tp:taxon-name-part taxon-name-part-type="species">besleticus</tp:taxon-name-part></tp:taxon-name></italic><break/> <italic><tp:taxon-name><tp:taxon-name-part taxon-name-part-type="species">besleticus</tp:taxon-name-part></tp:taxon-name></italic> <break/> Mt. Birtzkha, 300 m, 20 ex.</td><td rowspan="1" colspan="1">38.0–40.75<break/> 38.95</td><td rowspan="1" colspan="1">35.15–38.0<break/> 36.45</td><td rowspan="1" colspan="1">5.85–6.5<break/> 6.27</td><td rowspan="1" colspan="1">8.5–11.0<break/> 9.74</td><td rowspan="1" colspan="1">7.0–9.0<break/> 8.19</td><td rowspan="1" colspan="1">6.0–7.2<break/> 6.68</td><td rowspan="1" colspan="1">22.45–24.0<break/> 23.22</td><td rowspan="1" colspan="1">12.15–14.4<break/> 13.06</td><td rowspan="1" colspan="1">1.25–1.62<break/> 1.46</td><td rowspan="1" colspan="1">1.11–1.31<break/> 1.19</td><td rowspan="1" colspan="1">1.64–1.86<break/> 1.78</td><td rowspan="1" colspan="1">3.19–3.88<break/> 3.48</td><td rowspan="1" colspan="1">1.13–1.47<break/> 1.35</td></tr><tr><td rowspan="1" colspan="1"><italic><tp:taxon-name><tp:taxon-name-part taxon-name-part-type="species">besleticus</tp:taxon-name-part></tp:taxon-name></italic><break/> <italic><tp:taxon-name><tp:taxon-name-part taxon-name-part-type="species">besleticus</tp:taxon-name-part></tp:taxon-name></italic> <break/> Village Abzhakva, 70 m, 1 ex.</td><td rowspan="1" colspan="1">39.0</td><td rowspan="1" colspan="1">36.0</td><td rowspan="1" colspan="1">6.5</td><td rowspan="1" colspan="1">10.3</td><td rowspan="1" colspan="1">8.1</td><td rowspan="1" colspan="1">7.0</td><td rowspan="1" colspan="1">22.5</td><td rowspan="1" colspan="1">13.5</td><td rowspan="1" colspan="1">1.46</td><td rowspan="1" colspan="1">1.27</td><td rowspan="1" colspan="1">1.67</td><td rowspan="1" colspan="1">3.21</td><td rowspan="1" colspan="1">1.32</td></tr><tr><td rowspan="1" colspan="1"><italic><tp:taxon-name><tp:taxon-name-part taxon-name-part-type="species">besleticus</tp:taxon-name-part></tp:taxon-name></italic><break/> <italic><tp:taxon-name><tp:taxon-name-part taxon-name-part-type="species">dsykhvensis</tp:taxon-name-part></tp:taxon-name></italic><break/> Mt. Dzykhva, 2000 m, 18 ex.</td><td rowspan="1" colspan="1">23.3–26.5<break/> 25.2</td><td rowspan="1" colspan="1">23.65–26.3<break/> 25.18</td><td rowspan="1" colspan="1">4.0–4.9<break/> 4.44</td><td rowspan="1" colspan="1">6.0–7.3<break/> 6.47</td><td rowspan="1" colspan="1">5.0–6.8<break/> 5.53</td><td rowspan="1" colspan="1">4.2–4.9<break/> 4.44</td><td rowspan="1" colspan="1">14.65–17.0<break/> 15.5</td><td rowspan="1" colspan="1">8.65–10<break/> 9.38</td><td rowspan="1" colspan="1">1.3–1.62<break/> 1.46</td><td rowspan="1" colspan="1">1.03–1.3<break/> 1.17</td><td rowspan="1" colspan="1">1.5–1.79<break/> 1.66</td><td rowspan="1" colspan="1">3.33–3.67<break/> 3.49</td><td rowspan="1" colspan="1">1.34–1.59<break/> 1.45</td></tr><tr><td rowspan="1" colspan="1"><italic><tp:taxon-name><tp:taxon-name-part taxon-name-part-type="species">besleticus</tp:taxon-name-part></tp:taxon-name></italic><break/> <italic><tp:taxon-name><tp:taxon-name-part taxon-name-part-type="species">duripshensis</tp:taxon-name-part></tp:taxon-name></italic><break/> Bzybian Mt. Range, 420–550 m, 2 ex.</td><td rowspan="1" colspan="1">32.5–32.6<break/> 32.55</td><td rowspan="1" colspan="1">30.0–30.3<break/> 30.15</td><td rowspan="1" colspan="1">5.25–5.25<break/> 5.25</td><td rowspan="1" colspan="1">7.25–7.3<break/> 7.28</td><td rowspan="1" colspan="1">5.75–6.3<break/> 6.03</td><td rowspan="1" colspan="1">5.65–5.75<break/> 5.7</td><td rowspan="1" colspan="1">19.0–20.0<break/> 19.5</td><td rowspan="1" colspan="1">10.5–10.75<break/> 10.63</td><td rowspan="1" colspan="1">1.27–1.28<break/> 1.28</td><td rowspan="1" colspan="1">1.16–1.26<break/> 1.21</td><td rowspan="1" colspan="1">1.81–1.86<break/> 1.83</td><td rowspan="1" colspan="1">3.36–3.48<break/> 3.42</td><td rowspan="1" colspan="1">1.45–1.47<break/> 1.46</td></tr><tr><td rowspan="1" colspan="1"><italic><tp:taxon-name><tp:taxon-name-part taxon-name-part-type="species">besleticus</tp:taxon-name-part></tp:taxon-name></italic><break/> <italic><tp:taxon-name><tp:taxon-name-part taxon-name-part-type="species">napraensis</tp:taxon-name-part></tp:taxon-name></italic><break/> NW of Bzybian Mt. Range, 1900–2000 m, 2 ex.</td><td rowspan="1" colspan="1">31.7–33.7<break/> 32.7</td><td rowspan="1" colspan="1">29.35–30.6<break/> 29.98</td><td rowspan="1" colspan="1">5.35–5.5<break/> 5.43</td><td rowspan="1" colspan="1">7.6–7.9<break/> 7.75</td><td rowspan="1" colspan="1">6.35–6.45<break/> 6.4</td><td rowspan="1" colspan="1">5.15–5.3<break/> 5.23</td><td rowspan="1" colspan="1">19.0–20.35<break/> 19.68</td><td rowspan="1" colspan="1">10.5–12.0<break/> 11.25</td><td rowspan="1" colspan="1">1.48–1.49<break/> 1.48</td><td rowspan="1" colspan="1">1.20–1.22<break/> 1.21</td><td rowspan="1" colspan="1">1.70–1.81<break/> 1.75</td><td rowspan="1" colspan="1">3.69–3.84<break/> 3.76</td><td rowspan="1" colspan="1">1.38–1.52<break/> 1.45</td></tr></tbody></table><table-wrap-foot><fn id="TN21"><label>*</label><p>for abbreviations see text.</p></fn></table-wrap-foot></table-wrap><p>Lamella of aedeagus short, of triangular form. Structure of endophallus testifies to the assignment of this form to the <italic><tp:taxon-name><tp:taxon-name-part taxon-name-part-type="species">reitteri</tp:taxon-name-part></tp:taxon-name></italic>-group (since the previous authors did not properly analyze this morphological structure, it lead them to an erroneous interpretation of the subspecific structure of this species). Saccellus short, of rectangular shape, resembling saccellus of <tp:taxon-name><tp:taxon-name-part taxon-name-part-type="genus">Carabus</tp:taxon-name-part> (<tp:taxon-name-part taxon-name-part-type="subgenus">Archiplectes</tp:taxon-name-part>) <tp:taxon-name-part taxon-name-part-type="species">juenthneri</tp:taxon-name-part></tp:taxon-name>, with S-shaped fold on the right, paracellar lobe rounded, protruding laterally, endophallus with asymmetric position of inner structures (when viewed frontally). Ostium lobe small, sometimes faintly developed. Aggonoporius small.</p></tp:treatment-sec><tp:treatment-sec sec-type="Differential diagnosis"><title>Differential diagnosis.</title><p>Strongly resembles <tp:taxon-name><tp:taxon-name-part taxon-name-part-type="genus">Carabus</tp:taxon-name-part> (<tp:taxon-name-part taxon-name-part-type="subgenus">Archiplectes</tp:taxon-name-part>) <tp:taxon-name-part taxon-name-part-type="species">besleticus</tp:taxon-name-part> <tp:taxon-name-part taxon-name-part-type="subspecies">besleticus</tp:taxon-name-part></tp:taxon-name> from which it differs in a more elongate and less ovate body shape, the more precise elytral sculpture, a more convex pronotum with sharper hind angles, a very narrow base of the pronotum (PW/PB being the highest in the species complex in question), and also by the structure of the male genitalia. For the illustration of morphometric characters of this species, see Figures <xref ref-type="fig" rid="F1">1</xref> and <xref ref-type="fig" rid="F2">2</xref>.</p><fig id="F1" position="float" orientation="portrait"><label>Figure 1.</label><caption><p>Distribution of morphometric characters in males of <tp:taxon-name><tp:taxon-name-part taxon-name-part-type="genus">Carabus</tp:taxon-name-part> (<tp:taxon-name-part taxon-name-part-type="subgenus">Archiplectes</tp:taxon-name-part>) <tp:taxon-name-part taxon-name-part-type="species">besleticus</tp:taxon-name-part></tp:taxon-name> and <tp:taxon-name><tp:taxon-name-part taxon-name-part-type="genus">Carabus</tp:taxon-name-part> (<tp:taxon-name-part taxon-name-part-type="subgenus">Archiplectes</tp:taxon-name-part>) <tp:taxon-name-part taxon-name-part-type="species">satyrus</tp:taxon-name-part></tp:taxon-name> subspecies constructed using discriminant analysis based on 8 parameters.</p></caption><graphic xmlns:xlink="http://www.w3.org/1999/xlink" xlink:href="zookeys-463-021-g001.jpg" position="float" orientation="portrait" xlink:type="simple" id="oo_35419.jpg"/></fig><fig id="F2" position="float" orientation="portrait"><label>Figure 2.</label><caption><p>Distribution of morphometric characters in females of <tp:taxon-name><tp:taxon-name-part taxon-name-part-type="genus">Carabus</tp:taxon-name-part> (<tp:taxon-name-part taxon-name-part-type="subgenus">Archiplectes</tp:taxon-name-part>) <tp:taxon-name-part taxon-name-part-type="species">besleticus</tp:taxon-name-part></tp:taxon-name> and <tp:taxon-name><tp:taxon-name-part taxon-name-part-type="genus">Carabus</tp:taxon-name-part> (<tp:taxon-name-part taxon-name-part-type="subgenus">Archiplectes</tp:taxon-name-part>) <tp:taxon-name-part taxon-name-part-type="species">satyrus</tp:taxon-name-part></tp:taxon-name> subspecies constructed using discriminant analysis based on 8 parameters.</p></caption><graphic xmlns:xlink="http://www.w3.org/1999/xlink" xlink:href="zookeys-463-021-g002.jpg" position="float" orientation="portrait" xlink:type="simple" id="oo_35420.jpg"/></fig></tp:treatment-sec><tp:treatment-sec sec-type="Distribution"><title>Distribution.</title><p>Populates low mountain forest belts in an interfluve of the r. Kodor and Kelasur, from altitude of 50 m up to 500 m.</p></tp:treatment-sec><tp:treatment-sec sec-type="Habitat"><title>Habitat.</title><p>Prefers forests of the Colchic (= Colchian) type admixed with beech, chestnut, and rhododendron (<italic><tp:taxon-name><tp:taxon-name-part taxon-name-part-type="genus">Rhododendron</tp:taxon-name-part> <tp:taxon-name-part taxon-name-part-type="species">ponticum</tp:taxon-name-part></tp:taxon-name></italic>). Activity of imago proceeds from April until July. <tp:taxon-name><tp:taxon-name-part taxon-name-part-type="genus">Carabus</tp:taxon-name-part> (<tp:taxon-name-part taxon-name-part-type="subgenus">Archiplectes</tp:taxon-name-part>) <tp:taxon-name-part taxon-name-part-type="species">koltzei</tp:taxon-name-part> <tp:taxon-name-part taxon-name-part-type="subspecies">koltzei</tp:taxon-name-part></tp:taxon-name> Rost, 1889, <tp:taxon-name><tp:taxon-name-part taxon-name-part-type="genus">Carabus</tp:taxon-name-part> (<tp:taxon-name-part taxon-name-part-type="subgenus">Megodontus</tp:taxon-name-part>) <tp:taxon-name-part taxon-name-part-type="species">septemcarinatus</tp:taxon-name-part></tp:taxon-name> Motschulsky, 1840, and <tp:taxon-name><tp:taxon-name-part taxon-name-part-type="genus">Carabus</tp:taxon-name-part> (<tp:taxon-name-part taxon-name-part-type="subgenus">Sphodristocarabus</tp:taxon-name-part>) <tp:taxon-name-part taxon-name-part-type="species">armeniacus</tp:taxon-name-part> <tp:taxon-name-part taxon-name-part-type="subspecies">laevilineatus</tp:taxon-name-part></tp:taxon-name> Ganglbauer, 1887, also occur together with this species (being much more abundant).</p><!--PageBreak--></tp:treatment-sec><tp:treatment-sec><!--Section generated to contain objects referenced in tp:taxon-treatment.--><fig id="F7" position="float" orientation="portrait"><label>Figure 7.</label><caption><p>Distribution map of <tp:taxon-name><tp:taxon-name-part taxon-name-part-type="genus">Carabus</tp:taxon-name-part> (<tp:taxon-name-part taxon-name-part-type="subgenus">Archiplectes</tp:taxon-name-part>) <tp:taxon-name-part taxon-name-part-type="species">satyrus</tp:taxon-name-part></tp:taxon-name>, <tp:taxon-name><tp:taxon-name-part taxon-name-part-type="genus">Carabus</tp:taxon-name-part> (<tp:taxon-name-part taxon-name-part-type="subgenus">Archiplectes</tp:taxon-name-part>) <tp:taxon-name-part taxon-name-part-type="species">besleticus</tp:taxon-name-part></tp:taxon-name>, and <tp:taxon-name><tp:taxon-name-part taxon-name-part-type="genus">Carabus</tp:taxon-name-part> (<tp:taxon-name-part taxon-name-part-type="subgenus">Archiplectes</tp:taxon-name-part>) <tp:taxon-name-part taxon-name-part-type="species">pseudopshuensis</tp:taxon-name-part></tp:taxon-name> in Abkhazia.</p></caption><graphic xmlns:xlink="http://www.w3.org/1999/xlink" xlink:href="zookeys-463-021-g007.jpg" position="float" orientation="portrait" xlink:type="simple" id="oo_35425.jpg"/></fig><fig id="F8" position="float" orientation="portrait"><label>Figures 8–15.</label><caption><p>Fully inflated endophallus preparation and apical lamella of aedeagus of <tp:taxon-name><tp:taxon-name-part taxon-name-part-type="genus">Carabus</tp:taxon-name-part> (<tp:taxon-name-part taxon-name-part-type="subgenus">Archiplectes</tp:taxon-name-part>) <tp:taxon-name-part taxon-name-part-type="species">satyrus</tp:taxon-name-part></tp:taxon-name> and <tp:taxon-name><tp:taxon-name-part taxon-name-part-type="genus">Carabus</tp:taxon-name-part> (<tp:taxon-name-part taxon-name-part-type="subgenus">Archiplectes</tp:taxon-name-part>) <tp:taxon-name-part taxon-name-part-type="species">pseudopshuensis</tp:taxon-name-part></tp:taxon-name>. <bold>8–11</bold> <tp:taxon-name><tp:taxon-name-part taxon-name-part-type="genus">Carabus</tp:taxon-name-part> (<tp:taxon-name-part taxon-name-part-type="subgenus">Archiplectes</tp:taxon-name-part>) <tp:taxon-name-part taxon-name-part-type="species">satyrus</tp:taxon-name-part></tp:taxon-name> <bold>12–15</bold> <tp:taxon-name><tp:taxon-name-part taxon-name-part-type="genus">Carabus</tp:taxon-name-part> (<tp:taxon-name-part taxon-name-part-type="subgenus">Archiplectes</tp:taxon-name-part>) <tp:taxon-name-part taxon-name-part-type="species">pseudopshuensis</tp:taxon-name-part></tp:taxon-name>.</p></caption><graphic xmlns:xlink="http://www.w3.org/1999/xlink" xlink:href="zookeys-463-021-g008.jpg" position="float" orientation="portrait" xlink:type="simple" id="oo_35426.jpg"/></fig><fig id="F12" position="float" orientation="portrait"><label>Figures 34–41.</label><caption><p>Dorsal habitus, <tp:taxon-name><tp:taxon-name-part taxon-name-part-type="genus">Carabus</tp:taxon-name-part> (<tp:taxon-name-part taxon-name-part-type="subgenus">Archiplectes</tp:taxon-name-part>) <tp:taxon-name-part taxon-name-part-type="species">satyrus</tp:taxon-name-part></tp:taxon-name>, Abkhazia, Village Merkheul env.</p></caption><graphic xmlns:xlink="http://www.w3.org/1999/xlink" xlink:href="zookeys-463-021-g012.jpg" position="float" orientation="portrait" xlink:type="simple" id="oo_35430.jpg"/></fig></tp:treatment-sec><ref-list><ref id="B5"><mixed-citation xmlns:xlink="http://www.w3.org/1999/xlink" xlink:type="simple"><person-group><name name-style="western"><surname>Gottwald</surname><given-names>J</given-names></name></person-group> (<year>1985</year>) <article-title>Revision der Untergattung <italic><tp:taxon-name><tp:taxon-name-part taxon-name-part-type="genus">Archiplectes</tp:taxon-name-part></tp:taxon-name></italic> Gottwald (<italic><tp:taxon-name><tp:taxon-name-part taxon-name-part-type="genus">Plectes</tp:taxon-name-part></tp:taxon-name></italic> auct.) der Gattung <italic><tp:taxon-name><tp:taxon-name-part taxon-name-part-type="genus">Carabus</tp:taxon-name-part></tp:taxon-name></italic> (<tp:taxon-name><tp:taxon-name-part taxon-name-part-type="order">Coleoptera</tp:taxon-name-part></tp:taxon-name>, <tp:taxon-name><tp:taxon-name-part taxon-name-part-type="family">Carabidae</tp:taxon-name-part></tp:taxon-name>).</article-title><source>Acta Entomologica Bohemoslovaca</source><volume>824</volume>: <fpage>278</fpage>–<lpage>314</lpage>.</mixed-citation></ref><ref id="B2"><mixed-citation xmlns:xlink="http://www.w3.org/1999/xlink" xlink:type="simple"><person-group><name name-style="western"><surname>Bousquet</surname><given-names>Y</given-names></name><name name-style="western"><surname>Březina</surname><given-names>B</given-names></name><name name-style="western"><surname>Davies</surname><given-names>A</given-names></name><name name-style="western"><surname>Farkač</surname><given-names>J</given-names></name><name name-style="western"><surname>Smetana</surname><given-names>A</given-names></name></person-group> (<year>2003</year>) <article-title>Tribe <tp:taxon-name><tp:taxon-name-part taxon-name-part-type="tribe">Carabini</tp:taxon-name-part></tp:taxon-name> Latreille, 1802.</article-title> In: <person-group><name name-style="western"><surname>Löbl</surname><given-names>I</given-names></name><name name-style="western"><surname>Smetana</surname><given-names>A</given-names></name></person-group> (<role>Eds</role>) <source>Catalogue of Palaearctic <tp:taxon-name><tp:taxon-name-part taxon-name-part-type="order">Coleoptera</tp:taxon-name-part></tp:taxon-name></source>, <volume>Vol. 1</volume>. <publisher-name>Apollo Books</publisher-name>, <publisher-loc>Stenstrup</publisher-loc>, <fpage>118</fpage>–<lpage>201</lpage>.</mixed-citation></ref><ref id="B8"><mixed-citation xmlns:xlink="http://www.w3.org/1999/xlink" xlink:type="simple"><person-group><name name-style="western"><surname>Retezár</surname><given-names>I</given-names></name></person-group> (<year>2008</year>) <source>The <italic><tp:taxon-name><tp:taxon-name-part taxon-name-part-type="genus">Carabus</tp:taxon-name-part></tp:taxon-name></italic> of Abkhazia, Caucasus (<tp:taxon-name><tp:taxon-name-part taxon-name-part-type="order">Coleoptera</tp:taxon-name-part></tp:taxon-name>, <tp:taxon-name><tp:taxon-name-part taxon-name-part-type="family">Carabidae</tp:taxon-name-part></tp:taxon-name>): Iconography, genital morphology, systematics and faunistics.</source><publisher-name>Mesterprint Kft.</publisher-name>, <publisher-loc>Budapest</publisher-loc>, <size units="page">60 pp</size>.</mixed-citation></ref><ref id="B3"><mixed-citation xmlns:xlink="http://www.w3.org/1999/xlink" xlink:type="simple"><person-group><name name-style="western"><surname>Deuve</surname><given-names>T</given-names></name></person-group> (<year>2004</year>) <source>Illustrated Catalogue of the Genus <italic><tp:taxon-name><tp:taxon-name-part taxon-name-part-type="genus">Carabus</tp:taxon-name-part></tp:taxon-name></italic> of the World (<tp:taxon-name><tp:taxon-name-part taxon-name-part-type="order">Coleoptera</tp:taxon-name-part></tp:taxon-name>: <tp:taxon-name><tp:taxon-name-part taxon-name-part-type="family">Carabidae</tp:taxon-name-part></tp:taxon-name>).</source><publisher-name>Pensoft Publishers</publisher-name>, <publisher-loc>Soﬁa-Moscow</publisher-loc>, <size units="page">461 pp</size>.</mixed-citation></ref></ref-list></tp:taxon-treatment>
