# Supplementary material for: Contribution to the knowledge of the Carabus (Archiplectes) satyrus Kurnakov, 1962, species complex in Abkhazia (Coleoptera, Carabidae, Carabini)
Source: Zookeys. 2014 Dec 12;(463):21–56. doi: 10.3897/zookeys.463.8499 (PMC4294300; doi:10.3897/zookeys.463.8499)
Supplement: XML Treatment for Carabus (Archiplectes) besleticus besleticus [file zookeys.463.8499-treatment3.xml]

<!DOCTYPE tp:taxon-treatment
  PUBLIC "-//TaxonX//DTD Taxonomic Treatment Publishing DTD v0 20100105//EN" "tax-treatment-NSO.dtd">
<tp:taxon-treatment xmlns:tp="http://www.plazi.org/taxpub"><tp:treatment-meta><kwd-group><label>Taxon classification</label><kwd><named-content content-type="kingdom">Animalia</named-content></kwd><kwd><named-content content-type="order">Coleoptera</named-content></kwd><kwd><named-content content-type="family">Carabidae</named-content></kwd></kwd-group><mixed-citation publication-type="journal"><person-group><name><surname>Solodovnikov</surname><given-names>Igor A.</given-names></name><name><surname>Zamotajlov</surname><given-names>Alexandr S.</given-names></name><name><surname>Fominykh</surname><given-names>Dmitriy D.</given-names></name><name><surname>Titarenko</surname><given-names>Andrey Y.</given-names></name></person-group><article-title>Contribution to the knowledge of the <tp:taxon-name><tp:taxon-name-part taxon-name-part-type="genus">Carabus</tp:taxon-name-part> (<tp:taxon-name-part taxon-name-part-type="subgenus">Archiplectes</tp:taxon-name-part>) <tp:taxon-name-part taxon-name-part-type="species">satyrus</tp:taxon-name-part></tp:taxon-name> Kurnakov, 1962, species complex in Abkhazia (<tp:taxon-name><tp:taxon-name-part taxon-name-part-type="order">Coleoptera</tp:taxon-name-part></tp:taxon-name>, <tp:taxon-name><tp:taxon-name-part taxon-name-part-type="family">Carabidae</tp:taxon-name-part></tp:taxon-name>, <tp:taxon-name><tp:taxon-name-part taxon-name-part-type="tribe">Carabini</tp:taxon-name-part></tp:taxon-name>)</article-title><source>Zookeys</source><day>12</day><month>12</month><year>2014</year><volume>2014</volume><issue>463</issue><fpage>21</fpage><lpage>56</lpage><pub-id pub-id-type="doi">10.3897/zookeys.463.8499</pub-id></mixed-citation></tp:treatment-meta><tp:nomenclature><tp:taxon-name>
                        <tp:taxon-name-part taxon-name-part-type="genus">Carabus</tp:taxon-name-part>
                        (<tp:taxon-name-part taxon-name-part-type="subgenus">Archiplectes</tp:taxon-name-part>)
                        <tp:taxon-name-part taxon-name-part-type="species">besleticus</tp:taxon-name-part>
                        <tp:taxon-name-part taxon-name-part-type="subspecies">besleticus</tp:taxon-name-part>
                    </tp:taxon-name><tp:taxon-authority>Kurnakov, 1972</tp:taxon-authority><xref ref-type="fig" rid="F1">Figs 1</xref><xref ref-type="fig" rid="F2">, 2</xref><xref ref-type="fig" rid="F3">, 3</xref><xref ref-type="fig" rid="F4">, 4</xref><xref ref-type="fig" rid="F7">, 7</xref><xref ref-type="fig" rid="F9">, 16–18</xref><xref ref-type="fig" rid="F13">, 42–49</xref><tp:nomenclature-citation-list><tp:nomenclature-citation><tp:taxon-name><tp:taxon-name-part taxon-name-part-type="genus">Carabus</tp:taxon-name-part> (<tp:taxon-name-part taxon-name-part-type="subgenus">Neoplectes</tp:taxon-name-part>) <tp:taxon-name-part taxon-name-part-type="species">satyrus</tp:taxon-name-part> <tp:taxon-name-part taxon-name-part-type="subspecies">besleticus</tp:taxon-name-part></tp:taxon-name><comment> Kurnakov, 1972: 112 (“Vallée de la Besléta”).</comment></tp:nomenclature-citation><tp:nomenclature-citation><tp:taxon-name><tp:taxon-name-part taxon-name-part-type="genus">Neoplectes</tp:taxon-name-part> <tp:taxon-name-part taxon-name-part-type="species">reitteri</tp:taxon-name-part> <tp:taxon-name-part taxon-name-part-type="subspecies">gaskoi</tp:taxon-name-part></tp:taxon-name><comment> Kenyeri, 1975: 113.</comment></tp:nomenclature-citation><tp:nomenclature-citation><tp:taxon-name><tp:taxon-name-part taxon-name-part-type="genus">Carabus</tp:taxon-name-part> (<tp:taxon-name-part taxon-name-part-type="subgenus">Archiplectes</tp:taxon-name-part>) <tp:taxon-name-part taxon-name-part-type="species">satyrus</tp:taxon-name-part> <tp:taxon-name-part taxon-name-part-type="subspecies">besleticus</tp:taxon-name-part></tp:taxon-name><comment>: <xref ref-type="bibr" rid="B5">Gottwald 1985</xref>: 310; <xref ref-type="bibr" rid="B2">Bousquet et al. 2003</xref>: 132; <xref ref-type="bibr" rid="B8">Retezár 2008</xref>: 40.</comment></tp:nomenclature-citation><tp:nomenclature-citation><tp:taxon-name><tp:taxon-name-part taxon-name-part-type="genus">Carabus</tp:taxon-name-part> (<tp:taxon-name-part taxon-name-part-type="subgenus">Tribax</tp:taxon-name-part>) <tp:taxon-name-part taxon-name-part-type="species">satyrus</tp:taxon-name-part> <tp:taxon-name-part taxon-name-part-type="subspecies">besleticus</tp:taxon-name-part></tp:taxon-name><comment>: <xref ref-type="bibr" rid="B3">Deuve 2004</xref>: 274.</comment></tp:nomenclature-citation></tp:nomenclature-citation-list></tp:nomenclature><tp:treatment-sec sec-type="Comparative material examined"><title>Comparative material examined.</title><p>176 specimens were examined (41 specimens measured, 11 male genitalia preparations studied): 59 males, 73 females, Abkhazia, Sukhum Distr. near Sukhum city, N slope of Mt. Birtzkha, 200 m, 26.IV–25.VI.2013, leg. D. Fominykh, A. Bondarenko (cFDD, cBAS, cSIA, cKVM); 1 female, Abkhazia, Sukhum Distr., vicinities of Village Abzhakva, left bank of River Basla, 80–90 m, box and beech forest site, 05–16.V.2013, leg. I. Solodovnikov, S. Solodovnikova, V. Kotsur, N. Pichugin (cSIA); 1 male, Abkhazia, Sukhum Distr., vicinities of Village Kveno-Linda, N slope of Mt. Birtskha, 120–140 m, box and beech forest site, <named-content xmlns:xlink="http://www.w3.org/1999/xlink" content-type="dwc:verbatimCoordinates" xlink:type="simple">N43°02'49.81", E041°04'01.23"</named-content>, 05–13.05.2012, leg. I. Solodovnikov (cSIA); 11 males, 10 females, Abkhazia, Sukhum Distr., vicinities of Village Kaman, N slope of Mt. Birtskha, 160 m, beech, linden, box, elder forest site, 05.V-04.VII.2013, leg. I. Solodovnikov, S. Solodovnikova, V. Kotsur, S. Pavlyuchuk, N. Pichugin (cSIA, cKVM, cPSM, cPNYu); 4 males, 12 females, Abkhazia, Sukhum Distr., right bank of River Kelasur, E slope of Mt. Anykhapaara, beech, alder, chestnut forest site, 135 m, <named-content xmlns:xlink="http://www.w3.org/1999/xlink" content-type="dwc:verbatimCoordinates" xlink:type="simple">42°59'30.67"N / 041°05'59.66"E</named-content>, 11.V–08.VII.2014, leg.  I. Solodovnikov, S. Solodovnikova, S. Pavlyuchuk (cSIA, cPSM); 2 males, 3 females, Abkhazia, Sukhum Distr., vicinities of Village Kaman, N slope of Mt. Birtskha, right bank of River Basla, beech, linden, box, elder forest site, 160 m, <named-content xmlns:xlink="http://www.w3.org/1999/xlink" content-type="dwc:verbatimCoordinates" xlink:type="simple">43°02'57.59"N / 041°03'48.67"E</named-content>, 11.V–08.VII.2014, leg. I. Solodovnikov, S. Solodovnikova, S. Pavlyuchuk (cSIA, cPSM).</p></tp:treatment-sec><tp:treatment-sec sec-type="Description"><title>Description.</title><p>Large form, males 32.0–38.0 (34.7) mm, females 38.0–40.75 (39.0) mm long, robust. Underside black, dorsum normally with bright metallic luster, various colours of green, dark blue, bronze, crimson, violet, seldom black, with transitional color forms in males, females matte. Body massive, less slender than in <tp:taxon-name><tp:taxon-name-part taxon-name-part-type="genus">Carabus</tp:taxon-name-part> (<tp:taxon-name-part taxon-name-part-type="subgenus">Archiplectes</tp:taxon-name-part>) <tp:taxon-name-part taxon-name-part-type="species">satyrus</tp:taxon-name-part></tp:taxon-name>.</p><p>Head not inflated. Pronotum of variable shape, from subcordate to transverse, lateral sides not to faintly sinuated. PW/PL = 1.26–1.53 (1.37) in males and 1.25–1.62 (1.46) <!--PageBreak-->in females, base rather broad, PW/PB = 1.03–1.33 (1.17) in males and 1.11–1.31 (1.19) in females, hind angles distinctly protruding backwards and faintly sidewards, rounded apically. Median groove distinct, microsculpture forming transversal rugosity, gradually strengthening towards median groove. Elytra strongly elongate to ovate, more elongate in males, with inconspicuous depression in the middle in both males and females. EL/EW = 1.62–1.86 (1.75) in males and 1.64–1.86 (1.78) in females. Elytral sculpture nearly identical in males and females, forming faint and smoothed series of elongated links. The main morphometric measurements of the studied populations are given in Table <xref ref-type="table" rid="T2">2</xref>.</p><p>Lamella of aedeagus elongate, with a prominent hollow on the right side before the apex. Saccellus large, conical, smoothly rounded apically, paracellar lobe hardly developed, endophallus with symmetrical position of inner structures (when viewed frontally). Ostium lobe large, of blunted conical shape.</p></tp:treatment-sec><tp:treatment-sec sec-type="Differential diagnosis"><title>Differential diagnosis.</title><p>Habitually strongly resembles <tp:taxon-name><tp:taxon-name-part taxon-name-part-type="genus">Carabus</tp:taxon-name-part> (<tp:taxon-name-part taxon-name-part-type="subgenus">Archiplectes</tp:taxon-name-part>) <tp:taxon-name-part taxon-name-part-type="species">satyrus</tp:taxon-name-part></tp:taxon-name> from which it differs in the less elongate and more rounded body shape, the different shape of pronotum, smoothed elytral sculpture with longer links, the different shapes of pronotum and male genitalia. The morphometric characters of this subspecies are illustrated in Figures <xref ref-type="fig" rid="F1">1</xref>–<xref ref-type="fig" rid="F4">4</xref>.</p></tp:treatment-sec><tp:treatment-sec sec-type="Distribution"><title>Distribution.</title><p>Populates a low mountain forest belt in an interfluve of the River Gumista – East Gumista and Kelasur.</p></tp:treatment-sec><tp:treatment-sec sec-type="Habitat"><title>Habitat.</title><p>Prefers beech and beech-chestnut forest sites admixed with box, rich in ground litter on karstic landforms at altitudes from 50 to 500 m. Activity of imago proceeds from April until July. <!--PageBreak--><!--PageBreak--><!--PageBreak--><tp:taxon-name><tp:taxon-name-part taxon-name-part-type="genus">Carabus</tp:taxon-name-part> (<tp:taxon-name-part taxon-name-part-type="subgenus">Archiplectes</tp:taxon-name-part>) <tp:taxon-name-part taxon-name-part-type="species">apollo</tp:taxon-name-part> <tp:taxon-name-part taxon-name-part-type="subspecies">phoebus</tp:taxon-name-part></tp:taxon-name> Kurnakov, 1962, <tp:taxon-name><tp:taxon-name-part taxon-name-part-type="genus">Carabus</tp:taxon-name-part> (<tp:taxon-name-part taxon-name-part-type="subgenus">Megodontus</tp:taxon-name-part>) <tp:taxon-name-part taxon-name-part-type="species">septemcarinatus</tp:taxon-name-part></tp:taxon-name>, <tp:taxon-name><tp:taxon-name-part taxon-name-part-type="genus">Carabus</tp:taxon-name-part> (<tp:taxon-name-part taxon-name-part-type="subgenus">Sphodristocarabus</tp:taxon-name-part>) <tp:taxon-name-part taxon-name-part-type="species">armeniacus</tp:taxon-name-part> <tp:taxon-name-part taxon-name-part-type="subspecies">rugatus</tp:taxon-name-part></tp:taxon-name> Breuning, 1934 (natio <italic><tp:taxon-name><tp:taxon-name-part taxon-name-part-type="form">novotnyorum</tp:taxon-name-part></tp:taxon-name></italic> Mandl, 1975), and <tp:taxon-name><tp:taxon-name-part taxon-name-part-type="genus">Carabus</tp:taxon-name-part> (<tp:taxon-name-part taxon-name-part-type="subgenus">Procerus</tp:taxon-name-part>) <tp:taxon-name-part taxon-name-part-type="species">caucasicus</tp:taxon-name-part> <tp:taxon-name-part taxon-name-part-type="subspecies">colchicus</tp:taxon-name-part></tp:taxon-name> Motschulsky, 1844, occur together with this subspecies.</p></tp:treatment-sec><tp:treatment-sec><!--Section generated to contain objects referenced in tp:taxon-treatment.--><fig id="F1" position="float" orientation="portrait"><label>Figure 1.</label><caption><p>Distribution of morphometric characters in males of <tp:taxon-name><tp:taxon-name-part taxon-name-part-type="genus">Carabus</tp:taxon-name-part> (<tp:taxon-name-part taxon-name-part-type="subgenus">Archiplectes</tp:taxon-name-part>) <tp:taxon-name-part taxon-name-part-type="species">besleticus</tp:taxon-name-part></tp:taxon-name> and <tp:taxon-name><tp:taxon-name-part taxon-name-part-type="genus">Carabus</tp:taxon-name-part> (<tp:taxon-name-part taxon-name-part-type="subgenus">Archiplectes</tp:taxon-name-part>) <tp:taxon-name-part taxon-name-part-type="species">satyrus</tp:taxon-name-part></tp:taxon-name> subspecies constructed using discriminant analysis based on 8 parameters.</p></caption><graphic xmlns:xlink="http://www.w3.org/1999/xlink" xlink:href="zookeys-463-021-g001.jpg" position="float" orientation="portrait" xlink:type="simple" id="oo_35419.jpg"/></fig><fig id="F2" position="float" orientation="portrait"><label>Figure 2.</label><caption><p>Distribution of morphometric characters in females of <tp:taxon-name><tp:taxon-name-part taxon-name-part-type="genus">Carabus</tp:taxon-name-part> (<tp:taxon-name-part taxon-name-part-type="subgenus">Archiplectes</tp:taxon-name-part>) <tp:taxon-name-part taxon-name-part-type="species">besleticus</tp:taxon-name-part></tp:taxon-name> and <tp:taxon-name><tp:taxon-name-part taxon-name-part-type="genus">Carabus</tp:taxon-name-part> (<tp:taxon-name-part taxon-name-part-type="subgenus">Archiplectes</tp:taxon-name-part>) <tp:taxon-name-part taxon-name-part-type="species">satyrus</tp:taxon-name-part></tp:taxon-name> subspecies constructed using discriminant analysis based on 8 parameters.</p></caption><graphic xmlns:xlink="http://www.w3.org/1999/xlink" xlink:href="zookeys-463-021-g002.jpg" position="float" orientation="portrait" xlink:type="simple" id="oo_35420.jpg"/></fig><fig id="F3" position="float" orientation="portrait"><label>Figure 3.</label><caption><p>Distribution of morphometric characters in males of <tp:taxon-name><tp:taxon-name-part taxon-name-part-type="genus">Carabus</tp:taxon-name-part> (<tp:taxon-name-part taxon-name-part-type="subgenus">Archiplectes</tp:taxon-name-part>) <tp:taxon-name-part taxon-name-part-type="species">besleticus</tp:taxon-name-part></tp:taxon-name> subspecies constructed using discriminant analysis based on 8 parameters.</p></caption><graphic xmlns:xlink="http://www.w3.org/1999/xlink" xlink:href="zookeys-463-021-g003.jpg" position="float" orientation="portrait" xlink:type="simple" id="oo_35421.jpg"/></fig><fig id="F4" position="float" orientation="portrait"><label>Figure 4.</label><caption><p>Distribution of morphometric characters in females of <tp:taxon-name><tp:taxon-name-part taxon-name-part-type="genus">Carabus</tp:taxon-name-part> (<tp:taxon-name-part taxon-name-part-type="subgenus">Archiplectes</tp:taxon-name-part>) <tp:taxon-name-part taxon-name-part-type="species">besleticus</tp:taxon-name-part></tp:taxon-name> subspecies constructed using discriminant analysis based on 8 parameters.</p></caption><graphic xmlns:xlink="http://www.w3.org/1999/xlink" xlink:href="zookeys-463-021-g004.jpg" position="float" orientation="portrait" xlink:type="simple" id="oo_35422.jpg"/></fig><fig id="F7" position="float" orientation="portrait"><label>Figure 7.</label><caption><p>Distribution map of <tp:taxon-name><tp:taxon-name-part taxon-name-part-type="genus">Carabus</tp:taxon-name-part> (<tp:taxon-name-part taxon-name-part-type="subgenus">Archiplectes</tp:taxon-name-part>) <tp:taxon-name-part taxon-name-part-type="species">satyrus</tp:taxon-name-part></tp:taxon-name>, <tp:taxon-name><tp:taxon-name-part taxon-name-part-type="genus">Carabus</tp:taxon-name-part> (<tp:taxon-name-part taxon-name-part-type="subgenus">Archiplectes</tp:taxon-name-part>) <tp:taxon-name-part taxon-name-part-type="species">besleticus</tp:taxon-name-part></tp:taxon-name>, and <tp:taxon-name><tp:taxon-name-part taxon-name-part-type="genus">Carabus</tp:taxon-name-part> (<tp:taxon-name-part taxon-name-part-type="subgenus">Archiplectes</tp:taxon-name-part>) <tp:taxon-name-part taxon-name-part-type="species">pseudopshuensis</tp:taxon-name-part></tp:taxon-name> in Abkhazia.</p></caption><graphic xmlns:xlink="http://www.w3.org/1999/xlink" xlink:href="zookeys-463-021-g007.jpg" position="float" orientation="portrait" xlink:type="simple" id="oo_35425.jpg"/></fig><fig id="F9" position="float" orientation="portrait"><label>Figures 16–21.</label><caption><p>Fully inflated endophallus preparation and apical lamella of aedeagus of <tp:taxon-name><tp:taxon-name-part taxon-name-part-type="genus">Carabus</tp:taxon-name-part> (<tp:taxon-name-part taxon-name-part-type="subgenus">Archiplectes</tp:taxon-name-part>) <tp:taxon-name-part taxon-name-part-type="species">besleticus</tp:taxon-name-part> <tp:taxon-name-part taxon-name-part-type="subspecies">besleticus</tp:taxon-name-part></tp:taxon-name> and <tp:taxon-name><tp:taxon-name-part taxon-name-part-type="genus">Carabus</tp:taxon-name-part> (<tp:taxon-name-part taxon-name-part-type="subgenus">Archiplectes</tp:taxon-name-part>) <tp:taxon-name-part taxon-name-part-type="species">besleticus</tp:taxon-name-part> <tp:taxon-name-part taxon-name-part-type="subspecies">mtsaranus</tp:taxon-name-part></tp:taxon-name>. <bold>16–18</bold> <tp:taxon-name><tp:taxon-name-part taxon-name-part-type="genus">Carabus</tp:taxon-name-part> (<tp:taxon-name-part taxon-name-part-type="subgenus">Archiplectes</tp:taxon-name-part>) <tp:taxon-name-part taxon-name-part-type="species">besleticus</tp:taxon-name-part> <tp:taxon-name-part taxon-name-part-type="subspecies">besleticus</tp:taxon-name-part></tp:taxon-name> <bold>19–21</bold> <tp:taxon-name><tp:taxon-name-part taxon-name-part-type="genus">Carabus</tp:taxon-name-part> (<tp:taxon-name-part taxon-name-part-type="subgenus">Archiplectes</tp:taxon-name-part>) <tp:taxon-name-part taxon-name-part-type="species">besleticus</tp:taxon-name-part> <tp:taxon-name-part taxon-name-part-type="subspecies">mtsaranus</tp:taxon-name-part></tp:taxon-name>.</p></caption><graphic xmlns:xlink="http://www.w3.org/1999/xlink" xlink:href="zookeys-463-021-g009.jpg" position="float" orientation="portrait" xlink:type="simple" id="oo_35427.jpg"/></fig><fig id="F13" position="float" orientation="portrait"><label>Figures 42–49.</label><caption><p>Dorsal habitus, <tp:taxon-name><tp:taxon-name-part taxon-name-part-type="genus">Carabus</tp:taxon-name-part> (<tp:taxon-name-part taxon-name-part-type="subgenus">Archiplectes</tp:taxon-name-part>) <tp:taxon-name-part taxon-name-part-type="species">besleticus</tp:taxon-name-part> <tp:taxon-name-part taxon-name-part-type="subspecies">besleticus</tp:taxon-name-part></tp:taxon-name>, Abkhazia, Mt. Birtzkha.</p></caption><graphic xmlns:xlink="http://www.w3.org/1999/xlink" xlink:href="zookeys-463-021-g013.jpg" position="float" orientation="portrait" xlink:type="simple" id="oo_35431.jpg"/></fig><table-wrap id="T2" position="float" orientation="portrait"><label>Table 2.</label><caption><p>Morphometric characteristic of males (n = 16) and females (n = 31) of <tp:taxon-name><tp:taxon-name-part taxon-name-part-type="genus">Carabus</tp:taxon-name-part> (<tp:taxon-name-part taxon-name-part-type="subgenus">Archiplectes</tp:taxon-name-part>) <tp:taxon-name-part taxon-name-part-type="species">satyrus</tp:taxon-name-part></tp:taxon-name> and males (n = 83) and females (n = 91) of <tp:taxon-name><tp:taxon-name-part taxon-name-part-type="genus">Carabus</tp:taxon-name-part> (<tp:taxon-name-part taxon-name-part-type="subgenus">Archiplectes</tp:taxon-name-part>) <tp:taxon-name-part taxon-name-part-type="species">besleticus</tp:taxon-name-part></tp:taxon-name> subspecies.</p></caption><table rules="all"><tbody><tr><th rowspan="1" colspan="1">Species/subspecies, locality, number of specimens studied</th><th rowspan="1" colspan="1">GBL<xref ref-type="table-fn" rid="TN21">*</xref></th><th rowspan="1" colspan="1">SBL</th><th rowspan="1" colspan="1">HW</th><th rowspan="1" colspan="1">PW</th><th rowspan="1" colspan="1">PB</th><th rowspan="1" colspan="1">PL</th><th rowspan="1" colspan="1">EL</th><th rowspan="1" colspan="1">EW</th><th rowspan="1" colspan="1">PW/PL</th><th rowspan="1" colspan="1">PW/PB</th><th rowspan="1" colspan="1">EL/EW</th><th rowspan="1" colspan="1">EL/PL</th><th rowspan="1" colspan="1">EW/PW</th></tr><tr><td rowspan="1" colspan="14"><bold>Males</bold></td></tr><tr><td rowspan="1" colspan="1"><italic><tp:taxon-name><tp:taxon-name-part taxon-name-part-type="species">satyrus</tp:taxon-name-part></tp:taxon-name></italic><break/> Village Merkheul, 120–230 m, 16 ex.</td><td rowspan="1" colspan="1">31.1–35.7<break/> 33.84</td><td rowspan="1" colspan="1">28.6–33.1<break/> 31.22</td><td rowspan="1" colspan="1">5.0–5.65<break/> 5.39</td><td rowspan="1" colspan="1">6.8–8.6<break/> 7.84</td><td rowspan="1" colspan="1">5.75–6.85<break/> 6.33</td><td rowspan="1" colspan="1">5.65–6.6<break/> 5.97</td><td rowspan="1" colspan="1">18.2–21.4<break/> 19.75</td><td rowspan="1" colspan="1">9.95–11.35<break/> 10.73</td><td rowspan="1" colspan="1">1.13–1.43<break/> 1.32</td><td rowspan="1" colspan="1">1.06–1.36<break/> 1.24</td><td rowspan="1" colspan="1">1.64–2.02<break/> 1.84</td><td rowspan="1" colspan="1">3.03–3.68<break/> 3.32</td><td rowspan="1" colspan="1">1.22–1.49<break/> 1.37</td></tr><tr><td rowspan="1" colspan="1"><italic><tp:taxon-name><tp:taxon-name-part taxon-name-part-type="species">besleticus</tp:taxon-name-part></tp:taxon-name></italic><break/> <italic><tp:taxon-name><tp:taxon-name-part taxon-name-part-type="species">resheviensis</tp:taxon-name-part></tp:taxon-name></italic> <break/> vall. riv. Reshevie, 700 m, 29 ex.</td><td rowspan="1" colspan="1">34.5–39.0<break/> 37.62</td><td rowspan="1" colspan="1">32.6–37.0<break/> 35.15</td><td rowspan="1" colspan="1">5.75–6.35<break/> 6.03</td><td rowspan="1" colspan="1">8.0–9.5<break/> 8.58</td><td rowspan="1" colspan="1">6.8–8.2<break/> 7.19</td><td rowspan="1" colspan="1">5.5–7.0<break/> 6.27</td><td rowspan="1" colspan="1">21–22.7<break/> 21.45</td><td rowspan="1" colspan="1">12.1–15<break/> 13.51</td><td rowspan="1" colspan="1">1.18–1.55<break/> 1.37</td><td rowspan="1" colspan="1">1.1–1.3<break/> 1.19</td><td rowspan="1" colspan="1">1.42–1.78<break/> 1.59</td><td rowspan="1" colspan="1">3–3.79<break/> 3.43</td><td rowspan="1" colspan="1">1.41–1.83<break/> 1.58</td></tr><tr><td rowspan="1" colspan="1"><italic><tp:taxon-name><tp:taxon-name-part taxon-name-part-type="species">besleticus</tp:taxon-name-part></tp:taxon-name></italic><break/> <italic><tp:taxon-name><tp:taxon-name-part taxon-name-part-type="species">adzinbai</tp:taxon-name-part></tp:taxon-name></italic> <break/> Mt. Akibakhu, 2000 m, 1 ex.</td><td rowspan="1" colspan="1">31.0</td><td rowspan="1" colspan="1">29.0</td><td rowspan="1" colspan="1">6.5</td><td rowspan="1" colspan="1">7.5</td><td rowspan="1" colspan="1">6.5</td><td rowspan="1" colspan="1">6.0</td><td rowspan="1" colspan="1">20.0</td><td rowspan="1" colspan="1">12.4</td><td rowspan="1" colspan="1">1.25</td><td rowspan="1" colspan="1">1.15</td><td rowspan="1" colspan="1">1.61</td><td rowspan="1" colspan="1">3.33</td><td rowspan="1" colspan="1">1.65</td></tr><tr><td rowspan="1" colspan="1"><italic><tp:taxon-name><tp:taxon-name-part taxon-name-part-type="species">besleticus</tp:taxon-name-part></tp:taxon-name></italic><break/> <italic><tp:taxon-name><tp:taxon-name-part taxon-name-part-type="species">mtsaranus</tp:taxon-name-part></tp:taxon-name></italic><break/> vall. riv. Mtsara, 550–750 m, 10 ex.</td><td rowspan="1" colspan="1">35.25–37.1<break/> 35.77</td><td rowspan="1" colspan="1">31.8–34.0<break/> 32.82</td><td rowspan="1" colspan="1">5.5–5.75<break/> 5.59</td><td rowspan="1" colspan="1">7.5–8.85<break/> 8.19</td><td rowspan="1" colspan="1">6.4–7.2<break/> 6.81</td><td rowspan="1" colspan="1">5.55–6.9<break/> 6.1</td><td rowspan="1" colspan="1">19.6–22.15<break/> 20.79</td><td rowspan="1" colspan="1">11.15–12.55<break/> 11.87</td><td rowspan="1" colspan="1">1.14–1.48<break/> 1.35</td><td rowspan="1" colspan="1">1.15–1.26<break/> 1.2</td><td rowspan="1" colspan="1">1.65–1.85<break/> 1.75</td><td rowspan="1" colspan="1">2.84–3.87<break/> 3.42</td><td rowspan="1" colspan="1">1.3–1.63<break/> 1.45</td></tr><tr><td rowspan="1" colspan="1"><italic><tp:taxon-name><tp:taxon-name-part taxon-name-part-type="species">besleticus</tp:taxon-name-part></tp:taxon-name></italic><break/> <italic><tp:taxon-name><tp:taxon-name-part taxon-name-part-type="species">besleticus</tp:taxon-name-part></tp:taxon-name></italic><break/> Mt. Birtzkha, 300 m, 20 ex.</td><td rowspan="1" colspan="1">32.0–38.0<break/> 34.68</td><td rowspan="1" colspan="1">30.5–34.65<break/> 32.29</td><td rowspan="1" colspan="1">5.4–6.3<break/> 5.87</td><td rowspan="1" colspan="1">7.55–9.75<break/> 8.36</td><td rowspan="1" colspan="1">6.25–8.0<break/> 7.21</td><td rowspan="1" colspan="1">5.65–6.5<break/> 6.12</td><td rowspan="1" colspan="1">20–22.5<break/> 21.34</td><td rowspan="1" colspan="1">10.9–13<break/> 12.23</td><td rowspan="1" colspan="1">1.26–1.53<break/> 1.37</td><td rowspan="1" colspan="1">1.03–1.33<break/> 1.17</td><td rowspan="1" colspan="1">1.62–1.86<break/> 1.75</td><td rowspan="1" colspan="1">3.29–3.75<break/> 3.49</td><td rowspan="1" colspan="1">1.23–1.63<break/> 1.47</td></tr><tr><td rowspan="1" colspan="1"><italic><tp:taxon-name><tp:taxon-name-part taxon-name-part-type="species">besleticus</tp:taxon-name-part></tp:taxon-name></italic><break/> <italic><tp:taxon-name><tp:taxon-name-part taxon-name-part-type="species">dsykhvensis</tp:taxon-name-part></tp:taxon-name></italic><break/> Mt. Dzykhva, 2000 m, 19 ex.</td><td rowspan="1" colspan="1">23.3–26.5<break/> 25.2</td><td rowspan="1" colspan="1">21.7–25.4<break/> 23.41</td><td rowspan="1" colspan="1">4.0–5.0<break/> 4.46</td><td rowspan="1" colspan="1">5.65–6.4<break/> 6.13</td><td rowspan="1" colspan="1">4.6–5.6<break/> 5.06</td><td rowspan="1" colspan="1">4.0–4.6<break/> 4.29</td><td rowspan="1" colspan="1">13.4–15.8<break/> 14.56</td><td rowspan="1" colspan="1">8.0–9.2<break/> 8.65</td><td rowspan="1" colspan="1">1.2–1.58<break/> 1.43</td><td rowspan="1" colspan="1">1.07–1.37<break/> 1.22</td><td rowspan="1" colspan="1">1.56–1.85<break/> 1.68</td><td rowspan="1" colspan="1">3.08–3.59<break/> 3.39</td><td rowspan="1" colspan="1">1.29–1.51<break/> 1.41</td></tr><tr><td rowspan="1" colspan="1"><italic><tp:taxon-name><tp:taxon-name-part taxon-name-part-type="species">besleticus</tp:taxon-name-part></tp:taxon-name></italic><break/> <italic><tp:taxon-name><tp:taxon-name-part taxon-name-part-type="species">duripshensis</tp:taxon-name-part></tp:taxon-name></italic><break/> Bzybian Mt. Range. 420–550 m, 2 ex.</td><td rowspan="1" colspan="1">32.45–32.5<break/> 32.48</td><td rowspan="1" colspan="1">29.75–30.0<break/> 29.88</td><td rowspan="1" colspan="1">4.75–5.3<break/> 5.03</td><td rowspan="1" colspan="1">7.2–7.6<break/> 7.4</td><td rowspan="1" colspan="1">5.65–5.75<break/> 5.7</td><td rowspan="1" colspan="1">5.15–5.85<break/> 5.5</td><td rowspan="1" colspan="1">19.1<break/> 19.1</td><td rowspan="1" colspan="1">10.6–10.8<break/> 10.7</td><td rowspan="1" colspan="1">1.30–1.40<break/> 1.35</td><td rowspan="1" colspan="1">1.27–1.32<break/> 1.30</td><td rowspan="1" colspan="1">1.77–1.80<break/> 1.79</td><td rowspan="1" colspan="1">3.26–3.71<break/> 3.49</td><td rowspan="1" colspan="1">1.42–1.47<break/> 1.45</td></tr><tr><td rowspan="1" colspan="1"><italic><tp:taxon-name><tp:taxon-name-part taxon-name-part-type="species">besleticus</tp:taxon-name-part></tp:taxon-name></italic><break/> <italic><tp:taxon-name><tp:taxon-name-part taxon-name-part-type="species">napraensis</tp:taxon-name-part></tp:taxon-name></italic><break/> NW of Bzybian Mt. Range, 1900–2000 m, 2 ex.</td><td rowspan="1" colspan="1">28.8–30.7<break/> 29.75</td><td rowspan="1" colspan="1">26.45–28.15<break/> 27.3</td><td rowspan="1" colspan="1">4.85–5.15<break/> 5.0</td><td rowspan="1" colspan="1">6.65–6.85<break/> 6.75</td><td rowspan="1" colspan="1">5.25–5.8<break/> 5.53</td><td rowspan="1" colspan="1">5.25–5.25<break/> 5.25</td><td rowspan="1" colspan="1">17.0–17.65<break/> 17.33</td><td rowspan="1" colspan="1">9.8–10.55<break/> 10.18</td><td rowspan="1" colspan="1">1.27–1.31<break/> 1.29</td><td rowspan="1" colspan="1">1.18–1.27<break/> 1.22</td><td rowspan="1" colspan="1">1.67–1.74<break/> 1.70</td><td rowspan="1" colspan="1">3.24–3.36<break/> 3.30</td><td rowspan="1" colspan="1">1.48–1.54<break/> 1.51</td></tr><tr><td rowspan="1" colspan="14"><bold>Females</bold></td></tr><tr><td rowspan="1" colspan="1"><italic><tp:taxon-name><tp:taxon-name-part taxon-name-part-type="species">satyrus</tp:taxon-name-part></tp:taxon-name></italic><break/> Village Merkheul, 120–230 m, 31 ex.</td><td rowspan="1" colspan="1">32.2–39.75<break/> 36.11</td><td rowspan="1" colspan="1">29.5–37.25<break/> 33.24</td><td rowspan="1" colspan="1">5.25–6.3<break/> 5.81</td><td rowspan="1" colspan="1">7.5–9.5<break/> 8.58</td><td rowspan="1" colspan="1">6.0–7.6<break/> 6.9</td><td rowspan="1" colspan="1">5.35–8.0<break/> 6.33</td><td rowspan="1" colspan="1">18.0–24.15<break/> 21.04</td><td rowspan="1" colspan="1">10.9–13.4<break/> 11.71</td><td rowspan="1" colspan="1">1.03–1.57<break/> 1.37</td><td rowspan="1" colspan="1">1.08–1.36<break/> 1.24</td><td rowspan="1" colspan="1">1.6–1.97<break/> 1.80</td><td rowspan="1" colspan="1">2.48–3.79<break/> 3.35</td><td rowspan="1" colspan="1">1.22–1.51<break/> 1.37</td></tr><tr><td rowspan="1" colspan="1"><italic><tp:taxon-name><tp:taxon-name-part taxon-name-part-type="species">besleticus</tp:taxon-name-part></tp:taxon-name></italic><break/> <italic><tp:taxon-name><tp:taxon-name-part taxon-name-part-type="species">resheviensis</tp:taxon-name-part></tp:taxon-name></italic> <break/> vall. riv. Reshevie, 700 m, 28 ex</td><td rowspan="1" colspan="1">37.15–43<break/> 40.61</td><td rowspan="1" colspan="1">34.15–41<break/> 37.9</td><td rowspan="1" colspan="1">5.7–7.2<break/> 6.6</td><td rowspan="1" colspan="1">8.25–10<break/> 9.43</td><td rowspan="1" colspan="1">6.5–9.0<break/> 7.92</td><td rowspan="1" colspan="1">5.6–7.2<break/> 6.5</td><td rowspan="1" colspan="1">19.8–25<break/> 23.59</td><td rowspan="1" colspan="1">12.25–16<break/> 13.74</td><td rowspan="1" colspan="1">1.29–1.67<break/> 1.45</td><td rowspan="1" colspan="1">1.06–1.33<break/> 1.2</td><td rowspan="1" colspan="1">1.52–1.92<break/> 1.72</td><td rowspan="1" colspan="1">2.96–4.08<break/> 3.64</td><td rowspan="1" colspan="1">1.3–1.67<break/> 1.46</td></tr><tr><td rowspan="1" colspan="1"><italic><tp:taxon-name><tp:taxon-name-part taxon-name-part-type="species">besleticus</tp:taxon-name-part></tp:taxon-name></italic><break/> <italic><tp:taxon-name><tp:taxon-name-part taxon-name-part-type="species">adzinbai</tp:taxon-name-part></tp:taxon-name></italic> <break/> Mt. Akibakhu, 2000 m, 10 ex.</td><td rowspan="1" colspan="1">32–35.75<break/> 33.33</td><td rowspan="1" colspan="1">30.0–32.9<break/> 31.24</td><td rowspan="1" colspan="1">5.85–6.5<break/> 6.06</td><td rowspan="1" colspan="1">7.5–9.5<break/> 8.33</td><td rowspan="1" colspan="1">6.5–8.5<break/> 7.31</td><td rowspan="1" colspan="1">6.0–7.5<break/> 6.66</td><td rowspan="1" colspan="1">20.65–22.5<break/> 21.7</td><td rowspan="1" colspan="1">11.25–13<break/> 12.65</td><td rowspan="1" colspan="1">1.14–1.42<break/> 1.25</td><td rowspan="1" colspan="1">1.0–1.26<break/> 1.14</td><td rowspan="1" colspan="1">1.64–1.84<break/> 1.72</td><td rowspan="1" colspan="1">2.93–3.67<break/> 3.27</td><td rowspan="1" colspan="1">1.32–1.73<break/> 1.53</td></tr><tr><td rowspan="1" colspan="1"><italic><tp:taxon-name><tp:taxon-name-part taxon-name-part-type="species">besleticus</tp:taxon-name-part></tp:taxon-name></italic><break/> <italic><tp:taxon-name><tp:taxon-name-part taxon-name-part-type="species">mtsaranus</tp:taxon-name-part></tp:taxon-name></italic> <break/> vall. riv. Mtsara, 550–750 m, 10 ex.</td><td rowspan="1" colspan="1">37.5–41.25<break/> 39.28</td><td rowspan="1" colspan="1">34.5–37.75<break/> 36.11</td><td rowspan="1" colspan="1">5.8–6.25<break/> 6.01</td><td rowspan="1" colspan="1">8.3–9.5<break/> 9.12</td><td rowspan="1" colspan="1">7.0–8.15<break/> 7.43</td><td rowspan="1" colspan="1">5.85–7.0<break/> 6.51</td><td rowspan="1" colspan="1">21.7–24<break/> 22.74</td><td rowspan="1" colspan="1">12.1–13.5<break/> 12.67</td><td rowspan="1" colspan="1">1.26–1.56<break/> 1.41</td><td rowspan="1" colspan="1">1.13–1.32<break/> 1.23</td><td rowspan="1" colspan="1">1.73–1.98<break/> 1.8</td><td rowspan="1" colspan="1">3.29–3.86<break/> 3.5</td><td rowspan="1" colspan="1">1.29–1.47<break/> 1.39</td></tr><tr><td rowspan="1" colspan="1"><italic><tp:taxon-name><tp:taxon-name-part taxon-name-part-type="species">besleticus</tp:taxon-name-part></tp:taxon-name></italic><break/> <italic><tp:taxon-name><tp:taxon-name-part taxon-name-part-type="species">besleticus</tp:taxon-name-part></tp:taxon-name></italic> <break/> Mt. Birtzkha, 300 m, 20 ex.</td><td rowspan="1" colspan="1">38.0–40.75<break/> 38.95</td><td rowspan="1" colspan="1">35.15–38.0<break/> 36.45</td><td rowspan="1" colspan="1">5.85–6.5<break/> 6.27</td><td rowspan="1" colspan="1">8.5–11.0<break/> 9.74</td><td rowspan="1" colspan="1">7.0–9.0<break/> 8.19</td><td rowspan="1" colspan="1">6.0–7.2<break/> 6.68</td><td rowspan="1" colspan="1">22.45–24.0<break/> 23.22</td><td rowspan="1" colspan="1">12.15–14.4<break/> 13.06</td><td rowspan="1" colspan="1">1.25–1.62<break/> 1.46</td><td rowspan="1" colspan="1">1.11–1.31<break/> 1.19</td><td rowspan="1" colspan="1">1.64–1.86<break/> 1.78</td><td rowspan="1" colspan="1">3.19–3.88<break/> 3.48</td><td rowspan="1" colspan="1">1.13–1.47<break/> 1.35</td></tr><tr><td rowspan="1" colspan="1"><italic><tp:taxon-name><tp:taxon-name-part taxon-name-part-type="species">besleticus</tp:taxon-name-part></tp:taxon-name></italic><break/> <italic><tp:taxon-name><tp:taxon-name-part taxon-name-part-type="species">besleticus</tp:taxon-name-part></tp:taxon-name></italic> <break/> Village Abzhakva, 70 m, 1 ex.</td><td rowspan="1" colspan="1">39.0</td><td rowspan="1" colspan="1">36.0</td><td rowspan="1" colspan="1">6.5</td><td rowspan="1" colspan="1">10.3</td><td rowspan="1" colspan="1">8.1</td><td rowspan="1" colspan="1">7.0</td><td rowspan="1" colspan="1">22.5</td><td rowspan="1" colspan="1">13.5</td><td rowspan="1" colspan="1">1.46</td><td rowspan="1" colspan="1">1.27</td><td rowspan="1" colspan="1">1.67</td><td rowspan="1" colspan="1">3.21</td><td rowspan="1" colspan="1">1.32</td></tr><tr><td rowspan="1" colspan="1"><italic><tp:taxon-name><tp:taxon-name-part taxon-name-part-type="species">besleticus</tp:taxon-name-part></tp:taxon-name></italic><break/> <italic><tp:taxon-name><tp:taxon-name-part taxon-name-part-type="species">dsykhvensis</tp:taxon-name-part></tp:taxon-name></italic><break/> Mt. Dzykhva, 2000 m, 18 ex.</td><td rowspan="1" colspan="1">23.3–26.5<break/> 25.2</td><td rowspan="1" colspan="1">23.65–26.3<break/> 25.18</td><td rowspan="1" colspan="1">4.0–4.9<break/> 4.44</td><td rowspan="1" colspan="1">6.0–7.3<break/> 6.47</td><td rowspan="1" colspan="1">5.0–6.8<break/> 5.53</td><td rowspan="1" colspan="1">4.2–4.9<break/> 4.44</td><td rowspan="1" colspan="1">14.65–17.0<break/> 15.5</td><td rowspan="1" colspan="1">8.65–10<break/> 9.38</td><td rowspan="1" colspan="1">1.3–1.62<break/> 1.46</td><td rowspan="1" colspan="1">1.03–1.3<break/> 1.17</td><td rowspan="1" colspan="1">1.5–1.79<break/> 1.66</td><td rowspan="1" colspan="1">3.33–3.67<break/> 3.49</td><td rowspan="1" colspan="1">1.34–1.59<break/> 1.45</td></tr><tr><td rowspan="1" colspan="1"><italic><tp:taxon-name><tp:taxon-name-part taxon-name-part-type="species">besleticus</tp:taxon-name-part></tp:taxon-name></italic><break/> <italic><tp:taxon-name><tp:taxon-name-part taxon-name-part-type="species">duripshensis</tp:taxon-name-part></tp:taxon-name></italic><break/> Bzybian Mt. Range, 420–550 m, 2 ex.</td><td rowspan="1" colspan="1">32.5–32.6<break/> 32.55</td><td rowspan="1" colspan="1">30.0–30.3<break/> 30.15</td><td rowspan="1" colspan="1">5.25–5.25<break/> 5.25</td><td rowspan="1" colspan="1">7.25–7.3<break/> 7.28</td><td rowspan="1" colspan="1">5.75–6.3<break/> 6.03</td><td rowspan="1" colspan="1">5.65–5.75<break/> 5.7</td><td rowspan="1" colspan="1">19.0–20.0<break/> 19.5</td><td rowspan="1" colspan="1">10.5–10.75<break/> 10.63</td><td rowspan="1" colspan="1">1.27–1.28<break/> 1.28</td><td rowspan="1" colspan="1">1.16–1.26<break/> 1.21</td><td rowspan="1" colspan="1">1.81–1.86<break/> 1.83</td><td rowspan="1" colspan="1">3.36–3.48<break/> 3.42</td><td rowspan="1" colspan="1">1.45–1.47<break/> 1.46</td></tr><tr><td rowspan="1" colspan="1"><italic><tp:taxon-name><tp:taxon-name-part taxon-name-part-type="species">besleticus</tp:taxon-name-part></tp:taxon-name></italic><break/> <italic><tp:taxon-name><tp:taxon-name-part taxon-name-part-type="species">napraensis</tp:taxon-name-part></tp:taxon-name></italic><break/> NW of Bzybian Mt. Range, 1900–2000 m, 2 ex.</td><td rowspan="1" colspan="1">31.7–33.7<break/> 32.7</td><td rowspan="1" colspan="1">29.35–30.6<break/> 29.98</td><td rowspan="1" colspan="1">5.35–5.5<break/> 5.43</td><td rowspan="1" colspan="1">7.6–7.9<break/> 7.75</td><td rowspan="1" colspan="1">6.35–6.45<break/> 6.4</td><td rowspan="1" colspan="1">5.15–5.3<break/> 5.23</td><td rowspan="1" colspan="1">19.0–20.35<break/> 19.68</td><td rowspan="1" colspan="1">10.5–12.0<break/> 11.25</td><td rowspan="1" colspan="1">1.48–1.49<break/> 1.48</td><td rowspan="1" colspan="1">1.20–1.22<break/> 1.21</td><td rowspan="1" colspan="1">1.70–1.81<break/> 1.75</td><td rowspan="1" colspan="1">3.69–3.84<break/> 3.76</td><td rowspan="1" colspan="1">1.38–1.52<break/> 1.45</td></tr></tbody></table><table-wrap-foot><fn id="TN21"><label>*</label><p>for abbreviations see text.</p></fn></table-wrap-foot></table-wrap><fn id="TN21"><label>*</label><p>for abbreviations see text.</p></fn></tp:treatment-sec><ref-list><ref id="B5"><mixed-citation xmlns:xlink="http://www.w3.org/1999/xlink" xlink:type="simple"><person-group><name name-style="western"><surname>Gottwald</surname><given-names>J</given-names></name></person-group> (<year>1985</year>) <article-title>Revision der Untergattung <italic><tp:taxon-name><tp:taxon-name-part taxon-name-part-type="genus">Archiplectes</tp:taxon-name-part></tp:taxon-name></italic> Gottwald (<italic><tp:taxon-name><tp:taxon-name-part taxon-name-part-type="genus">Plectes</tp:taxon-name-part></tp:taxon-name></italic> auct.) der Gattung <italic><tp:taxon-name><tp:taxon-name-part taxon-name-part-type="genus">Carabus</tp:taxon-name-part></tp:taxon-name></italic> (<tp:taxon-name><tp:taxon-name-part taxon-name-part-type="order">Coleoptera</tp:taxon-name-part></tp:taxon-name>, <tp:taxon-name><tp:taxon-name-part taxon-name-part-type="family">Carabidae</tp:taxon-name-part></tp:taxon-name>).</article-title><source>Acta Entomologica Bohemoslovaca</source><volume>824</volume>: <fpage>278</fpage>–<lpage>314</lpage>.</mixed-citation></ref><ref id="B2"><mixed-citation xmlns:xlink="http://www.w3.org/1999/xlink" xlink:type="simple"><person-group><name name-style="western"><surname>Bousquet</surname><given-names>Y</given-names></name><name name-style="western"><surname>Březina</surname><given-names>B</given-names></name><name name-style="western"><surname>Davies</surname><given-names>A</given-names></name><name name-style="western"><surname>Farkač</surname><given-names>J</given-names></name><name name-style="western"><surname>Smetana</surname><given-names>A</given-names></name></person-group> (<year>2003</year>) <article-title>Tribe <tp:taxon-name><tp:taxon-name-part taxon-name-part-type="tribe">Carabini</tp:taxon-name-part></tp:taxon-name> Latreille, 1802.</article-title> In: <person-group><name name-style="western"><surname>Löbl</surname><given-names>I</given-names></name><name name-style="western"><surname>Smetana</surname><given-names>A</given-names></name></person-group> (<role>Eds</role>) <source>Catalogue of Palaearctic <tp:taxon-name><tp:taxon-name-part taxon-name-part-type="order">Coleoptera</tp:taxon-name-part></tp:taxon-name></source>, <volume>Vol. 1</volume>. <publisher-name>Apollo Books</publisher-name>, <publisher-loc>Stenstrup</publisher-loc>, <fpage>118</fpage>–<lpage>201</lpage>.</mixed-citation></ref><ref id="B8"><mixed-citation xmlns:xlink="http://www.w3.org/1999/xlink" xlink:type="simple"><person-group><name name-style="western"><surname>Retezár</surname><given-names>I</given-names></name></person-group> (<year>2008</year>) <source>The <italic><tp:taxon-name><tp:taxon-name-part taxon-name-part-type="genus">Carabus</tp:taxon-name-part></tp:taxon-name></italic> of Abkhazia, Caucasus (<tp:taxon-name><tp:taxon-name-part taxon-name-part-type="order">Coleoptera</tp:taxon-name-part></tp:taxon-name>, <tp:taxon-name><tp:taxon-name-part taxon-name-part-type="family">Carabidae</tp:taxon-name-part></tp:taxon-name>): Iconography, genital morphology, systematics and faunistics.</source><publisher-name>Mesterprint Kft.</publisher-name>, <publisher-loc>Budapest</publisher-loc>, <size units="page">60 pp</size>.</mixed-citation></ref><ref id="B3"><mixed-citation xmlns:xlink="http://www.w3.org/1999/xlink" xlink:type="simple"><person-group><name name-style="western"><surname>Deuve</surname><given-names>T</given-names></name></person-group> (<year>2004</year>) <source>Illustrated Catalogue of the Genus <italic><tp:taxon-name><tp:taxon-name-part taxon-name-part-type="genus">Carabus</tp:taxon-name-part></tp:taxon-name></italic> of the World (<tp:taxon-name><tp:taxon-name-part taxon-name-part-type="order">Coleoptera</tp:taxon-name-part></tp:taxon-name>: <tp:taxon-name><tp:taxon-name-part taxon-name-part-type="family">Carabidae</tp:taxon-name-part></tp:taxon-name>).</source><publisher-name>Pensoft Publishers</publisher-name>, <publisher-loc>Soﬁa-Moscow</publisher-loc>, <size units="page">461 pp</size>.</mixed-citation></ref></ref-list></tp:taxon-treatment>
