# Supplementary material for: Contribution to the knowledge of the Carabus (Archiplectes) satyrus Kurnakov, 1962, species complex in Abkhazia (Coleoptera, Carabidae, Carabini)
Source: Zookeys. 2014 Dec 12;(463):21–56. doi: 10.3897/zookeys.463.8499 (PMC4294300; doi:10.3897/zookeys.463.8499)
Supplement: XML Treatment for Carabus (Archiplectes) besleticus mtsaranus [file zookeys.463.8499-treatment4.xml]

<!DOCTYPE tp:taxon-treatment
  PUBLIC "-//TaxonX//DTD Taxonomic Treatment Publishing DTD v0 20100105//EN" "tax-treatment-NSO.dtd">
<tp:taxon-treatment xmlns:tp="http://www.plazi.org/taxpub"><tp:treatment-meta><kwd-group><label>Taxon classification</label><kwd><named-content content-type="kingdom">Animalia</named-content></kwd><kwd><named-content content-type="order">Coleoptera</named-content></kwd><kwd><named-content content-type="family">Carabidae</named-content></kwd></kwd-group><mixed-citation publication-type="journal"><person-group><name><surname>Solodovnikov</surname><given-names>Igor A.</given-names></name><name><surname>Zamotajlov</surname><given-names>Alexandr S.</given-names></name><name><surname>Fominykh</surname><given-names>Dmitriy D.</given-names></name><name><surname>Titarenko</surname><given-names>Andrey Y.</given-names></name></person-group><article-title>Contribution to the knowledge of the <tp:taxon-name><tp:taxon-name-part taxon-name-part-type="genus">Carabus</tp:taxon-name-part> (<tp:taxon-name-part taxon-name-part-type="subgenus">Archiplectes</tp:taxon-name-part>) <tp:taxon-name-part taxon-name-part-type="species">satyrus</tp:taxon-name-part></tp:taxon-name> Kurnakov, 1962, species complex in Abkhazia (<tp:taxon-name><tp:taxon-name-part taxon-name-part-type="order">Coleoptera</tp:taxon-name-part></tp:taxon-name>, <tp:taxon-name><tp:taxon-name-part taxon-name-part-type="family">Carabidae</tp:taxon-name-part></tp:taxon-name>, <tp:taxon-name><tp:taxon-name-part taxon-name-part-type="tribe">Carabini</tp:taxon-name-part></tp:taxon-name>)</article-title><source>Zookeys</source><day>12</day><month>12</month><year>2014</year><volume>2014</volume><issue>463</issue><fpage>21</fpage><lpage>56</lpage><pub-id pub-id-type="doi">10.3897/zookeys.463.8499</pub-id></mixed-citation></tp:treatment-meta><tp:nomenclature><tp:taxon-name>
                        <tp:taxon-name-part taxon-name-part-type="genus">Carabus</tp:taxon-name-part>
                        (<tp:taxon-name-part taxon-name-part-type="subgenus">Archiplectes</tp:taxon-name-part>)
                        <tp:taxon-name-part taxon-name-part-type="species">besleticus</tp:taxon-name-part>
                        <tp:taxon-name-part taxon-name-part-type="subspecies">mtsaranus</tp:taxon-name-part>
                    </tp:taxon-name><tp:taxon-authority>Kurnakov, 1972</tp:taxon-authority><xref ref-type="fig" rid="F1">Figs 1</xref><xref ref-type="fig" rid="F2">, 2</xref><xref ref-type="fig" rid="F3">, 3</xref><xref ref-type="fig" rid="F4">, 4</xref><xref ref-type="fig" rid="F7">, 7</xref><xref ref-type="fig" rid="F9">, 19–21</xref><xref ref-type="fig" rid="F14">, 50–57</xref><!--PageBreak--><!--PageBreak--><tp:nomenclature-citation-list><tp:nomenclature-citation><tp:taxon-name><tp:taxon-name-part taxon-name-part-type="genus">Carabus</tp:taxon-name-part> (<tp:taxon-name-part taxon-name-part-type="subgenus">Neoplectes</tp:taxon-name-part>) <tp:taxon-name-part taxon-name-part-type="species">satyrus</tp:taxon-name-part> <tp:taxon-name-part taxon-name-part-type="subspecies">mtsaranus</tp:taxon-name-part></tp:taxon-name><comment> Kurnakov, 1972: 114 (“Chaîne Bzybienne près du village de Mtsara”).</comment></tp:nomenclature-citation><tp:nomenclature-citation><tp:taxon-name><tp:taxon-name-part taxon-name-part-type="genus">Carabus</tp:taxon-name-part> (<tp:taxon-name-part taxon-name-part-type="subgenus">Archiplectes</tp:taxon-name-part>) <tp:taxon-name-part taxon-name-part-type="species">satyrus</tp:taxon-name-part> <tp:taxon-name-part taxon-name-part-type="subspecies">mtsaranus</tp:taxon-name-part></tp:taxon-name><comment>: <xref ref-type="bibr" rid="B5">Gottwald 1985</xref>: 310; <xref ref-type="bibr" rid="B2">Bousquet et al. 2003</xref>: 132; <xref ref-type="bibr" rid="B8">Retezár 2008</xref>: 41.</comment></tp:nomenclature-citation><tp:nomenclature-citation><tp:taxon-name><tp:taxon-name-part taxon-name-part-type="genus">Carabus</tp:taxon-name-part> (<tp:taxon-name-part taxon-name-part-type="subgenus">Tribax</tp:taxon-name-part>) <tp:taxon-name-part taxon-name-part-type="species">satyrus</tp:taxon-name-part> <tp:taxon-name-part taxon-name-part-type="subspecies">mtsaranus</tp:taxon-name-part></tp:taxon-name><comment>: <xref ref-type="bibr" rid="B3">Deuve 2004</xref>: 274.</comment></tp:nomenclature-citation></tp:nomenclature-citation-list></tp:nomenclature><tp:treatment-sec sec-type="Comparative material examined"><title>Comparative material examined.</title><p>134 specimens were examined (31 specimens measured, 18 male genitalia preparations studied): 12 males, 17 females Abkhazia, Gudauta Distr., valley of River Aapsta, 700 m, V–VII.1993, leg. A. Zamotajlov, F. Miroshnikov (cZAM, cFDD); 49 males, 56 females, Abkhazia, Gudauta Distr, vicinities of Mtsara (Chiryuta), Zashirbara Mt. Range, source of River Mtsara, beech, blackberry, fern site, 575-690 m, 11.V-05.VII.2013, leg. I. Solodovnikov, S. Solodovnikova, V. Kotsur, N. Pichugin (cSIA, cKVM, cPSM, cPNYu, cFDD).</p></tp:treatment-sec><tp:treatment-sec sec-type="Description"><title>Description.</title><p>Large form, males 35.3–37.1 (35.8) mm, females 37.5–41.3 (39.3) mm long, robust. Underside black, dorsum normally with bright metallic lustre, dark blue, violet, black-violet, black, rather seldom green, bronze, crimson, females matte. Body massive.</p><p>Head not inflated. Pronotum of variable shape, from subcordate to cordate, transverse. PW/PL = 1.14–1.48 (1.35) in males and 1.26–1.56 (1.41) in females, with base narrower than in the nominotypical subspecies, PW/PB = 1.15–1.26 (1.20) in males and 1.13–1.32 (1.23) in females, hind angles strongly protruding backwards and sidewards, seldom only backwards, pointed apically. Median groove distinct, disk transversally or irregularly rugose, with rugosity gradually strengthening towards median groove. Elytra strongly elongate to ovate, more elongate in males, with quite inconspicuous depression in the middle in females and seldom in males. EL/EW = 1.65–1.85 (1.75) in males and 1.73–1.98 (1.80) in females. Elytral sculpture identical in males and females, forming coarse and precise series of short links. Table <xref ref-type="table" rid="T2">2</xref> lists the main morphometric measurements of the studied populations.</p><p>The shape of the male genitalia is practically identical to that of the other <tp:taxon-name><tp:taxon-name-part taxon-name-part-type="genus">Carabus</tp:taxon-name-part> (<tp:taxon-name-part taxon-name-part-type="subgenus">Archiplectes</tp:taxon-name-part>) <tp:taxon-name-part taxon-name-part-type="species">besleticus</tp:taxon-name-part></tp:taxon-name> taxa. The endophallus differs from the one in <tp:taxon-name><tp:taxon-name-part taxon-name-part-type="genus">Carabus</tp:taxon-name-part> (<tp:taxon-name-part taxon-name-part-type="subgenus">Archiplectes</tp:taxon-name-part>) <tp:taxon-name-part taxon-name-part-type="species">satyrus</tp:taxon-name-part></tp:taxon-name>, mainly in the shape of the dorsal appendix, which is more elongate and possesses a more extended form, characteristic for populations dwelling in an interfluve of r. Kealasur and Bzyb.</p></tp:treatment-sec><tp:treatment-sec sec-type="Differential diagnosis"><title>Differential diagnosis.</title><p>Resembles <!--PageBreak--><tp:taxon-name><tp:taxon-name-part taxon-name-part-type="genus">Carabus</tp:taxon-name-part> (<tp:taxon-name-part taxon-name-part-type="subgenus">Archiplectes</tp:taxon-name-part>) <tp:taxon-name-part taxon-name-part-type="species">besleticus</tp:taxon-name-part> <tp:taxon-name-part taxon-name-part-type="subspecies">besleticus</tp:taxon-name-part></tp:taxon-name> from which it differs in a more elongate and less ovate body shape, the different form of the hind angles of the pronotum, and in having a more coarse elytral sculpture with precise series of rather short links. The color of dorsum is usually more dull and darker than in the nominotypical and other subspecies. For the morphometric characters of this subspecies see Figures <xref ref-type="fig" rid="F1">1</xref>–<xref ref-type="fig" rid="F4">4</xref>.</p></tp:treatment-sec><tp:treatment-sec sec-type="Distribution"><title>Distribution.</title><p>Populates southern slopes of Bzybian Mt. Range at an altitude of 400–1500 m in an interfluve of r. Gumista – Western Gumista and Khipsta.</p></tp:treatment-sec><tp:treatment-sec sec-type="Habitat"><title>Habitat.</title><p>Prefers beech and beech-chestnut forest sites, sometimes admixed with box, rich in ground litter at karstic landforms (sometimes even populating also quite sharp and steep ones). This subspecies also occurs at alpestrine and alpine meadows. Activity of imago, depending upon the altitude of the habitation, proceeds from April to August. <tp:taxon-name><tp:taxon-name-part taxon-name-part-type="genus">Carabus</tp:taxon-name-part> (<tp:taxon-name-part taxon-name-part-type="subgenus">Archiplectes</tp:taxon-name-part>) <tp:taxon-name-part taxon-name-part-type="species">apollo</tp:taxon-name-part> <tp:taxon-name-part taxon-name-part-type="subspecies">tenebricosus</tp:taxon-name-part></tp:taxon-name> Kurnakov, 1962, <tp:taxon-name><tp:taxon-name-part taxon-name-part-type="genus">Carabus</tp:taxon-name-part> (<tp:taxon-name-part taxon-name-part-type="subgenus">Microplectes</tp:taxon-name-part>) <tp:taxon-name-part taxon-name-part-type="species">argonautarum</tp:taxon-name-part> <tp:taxon-name-part taxon-name-part-type="subspecies">reischitzi</tp:taxon-name-part></tp:taxon-name> Mandl, 1955, <tp:taxon-name><tp:taxon-name-part taxon-name-part-type="genus">Carabus</tp:taxon-name-part> (<tp:taxon-name-part taxon-name-part-type="subgenus">Tribax</tp:taxon-name-part>) <tp:taxon-name-part taxon-name-part-type="species">apschuanus</tp:taxon-name-part> <tp:taxon-name-part taxon-name-part-type="subspecies">apschuanus</tp:taxon-name-part></tp:taxon-name> Rost, 1893, <tp:taxon-name><tp:taxon-name-part taxon-name-part-type="genus">Carabus</tp:taxon-name-part> (<tp:taxon-name-part taxon-name-part-type="subgenus">Tribax</tp:taxon-name-part>) <tp:taxon-name-part taxon-name-part-type="species">constantinovi</tp:taxon-name-part> <tp:taxon-name-part taxon-name-part-type="subspecies">otcharensis</tp:taxon-name-part></tp:taxon-name> Kurnakov, 1970. <tp:taxon-name><tp:taxon-name-part taxon-name-part-type="genus">Carabus</tp:taxon-name-part> (<tp:taxon-name-part taxon-name-part-type="subgenus">Megodontus</tp:taxon-name-part>) <tp:taxon-name-part taxon-name-part-type="species">septemcarinatus</tp:taxon-name-part></tp:taxon-name>, <tp:taxon-name><tp:taxon-name-part taxon-name-part-type="genus">Carabus</tp:taxon-name-part> (<tp:taxon-name-part taxon-name-part-type="subgenus">Sphodristocarabus</tp:taxon-name-part>) <tp:taxon-name-part taxon-name-part-type="species">armeniacus</tp:taxon-name-part> <tp:taxon-name-part taxon-name-part-type="subspecies">dvorschaki</tp:taxon-name-part></tp:taxon-name> Mandl, 1975, and <tp:taxon-name><tp:taxon-name-part taxon-name-part-type="genus">Carabus</tp:taxon-name-part> (<tp:taxon-name-part taxon-name-part-type="subgenus">Procerus</tp:taxon-name-part>) <tp:taxon-name-part taxon-name-part-type="species">caucasicus</tp:taxon-name-part> <tp:taxon-name-part taxon-name-part-type="subspecies">colchicus</tp:taxon-name-part></tp:taxon-name> occur together with this subspecies.</p></tp:treatment-sec><tp:treatment-sec><!--Section generated to contain objects referenced in tp:taxon-treatment.--><fig id="F1" position="float" orientation="portrait"><label>Figure 1.</label><caption><p>Distribution of morphometric characters in males of <tp:taxon-name><tp:taxon-name-part taxon-name-part-type="genus">Carabus</tp:taxon-name-part> (<tp:taxon-name-part taxon-name-part-type="subgenus">Archiplectes</tp:taxon-name-part>) <tp:taxon-name-part taxon-name-part-type="species">besleticus</tp:taxon-name-part></tp:taxon-name> and <tp:taxon-name><tp:taxon-name-part taxon-name-part-type="genus">Carabus</tp:taxon-name-part> (<tp:taxon-name-part taxon-name-part-type="subgenus">Archiplectes</tp:taxon-name-part>) <tp:taxon-name-part taxon-name-part-type="species">satyrus</tp:taxon-name-part></tp:taxon-name> subspecies constructed using discriminant analysis based on 8 parameters.</p></caption><graphic xmlns:xlink="http://www.w3.org/1999/xlink" xlink:href="zookeys-463-021-g001.jpg" position="float" orientation="portrait" xlink:type="simple" id="oo_35419.jpg"/></fig><fig id="F2" position="float" orientation="portrait"><label>Figure 2.</label><caption><p>Distribution of morphometric characters in females of <tp:taxon-name><tp:taxon-name-part taxon-name-part-type="genus">Carabus</tp:taxon-name-part> (<tp:taxon-name-part taxon-name-part-type="subgenus">Archiplectes</tp:taxon-name-part>) <tp:taxon-name-part taxon-name-part-type="species">besleticus</tp:taxon-name-part></tp:taxon-name> and <tp:taxon-name><tp:taxon-name-part taxon-name-part-type="genus">Carabus</tp:taxon-name-part> (<tp:taxon-name-part taxon-name-part-type="subgenus">Archiplectes</tp:taxon-name-part>) <tp:taxon-name-part taxon-name-part-type="species">satyrus</tp:taxon-name-part></tp:taxon-name> subspecies constructed using discriminant analysis based on 8 parameters.</p></caption><graphic xmlns:xlink="http://www.w3.org/1999/xlink" xlink:href="zookeys-463-021-g002.jpg" position="float" orientation="portrait" xlink:type="simple" id="oo_35420.jpg"/></fig><fig id="F3" position="float" orientation="portrait"><label>Figure 3.</label><caption><p>Distribution of morphometric characters in males of <tp:taxon-name><tp:taxon-name-part taxon-name-part-type="genus">Carabus</tp:taxon-name-part> (<tp:taxon-name-part taxon-name-part-type="subgenus">Archiplectes</tp:taxon-name-part>) <tp:taxon-name-part taxon-name-part-type="species">besleticus</tp:taxon-name-part></tp:taxon-name> subspecies constructed using discriminant analysis based on 8 parameters.</p></caption><graphic xmlns:xlink="http://www.w3.org/1999/xlink" xlink:href="zookeys-463-021-g003.jpg" position="float" orientation="portrait" xlink:type="simple" id="oo_35421.jpg"/></fig><fig id="F4" position="float" orientation="portrait"><label>Figure 4.</label><caption><p>Distribution of morphometric characters in females of <tp:taxon-name><tp:taxon-name-part taxon-name-part-type="genus">Carabus</tp:taxon-name-part> (<tp:taxon-name-part taxon-name-part-type="subgenus">Archiplectes</tp:taxon-name-part>) <tp:taxon-name-part taxon-name-part-type="species">besleticus</tp:taxon-name-part></tp:taxon-name> subspecies constructed using discriminant analysis based on 8 parameters.</p></caption><graphic xmlns:xlink="http://www.w3.org/1999/xlink" xlink:href="zookeys-463-021-g004.jpg" position="float" orientation="portrait" xlink:type="simple" id="oo_35422.jpg"/></fig><fig id="F7" position="float" orientation="portrait"><label>Figure 7.</label><caption><p>Distribution map of <tp:taxon-name><tp:taxon-name-part taxon-name-part-type="genus">Carabus</tp:taxon-name-part> (<tp:taxon-name-part taxon-name-part-type="subgenus">Archiplectes</tp:taxon-name-part>) <tp:taxon-name-part taxon-name-part-type="species">satyrus</tp:taxon-name-part></tp:taxon-name>, <tp:taxon-name><tp:taxon-name-part taxon-name-part-type="genus">Carabus</tp:taxon-name-part> (<tp:taxon-name-part taxon-name-part-type="subgenus">Archiplectes</tp:taxon-name-part>) <tp:taxon-name-part taxon-name-part-type="species">besleticus</tp:taxon-name-part></tp:taxon-name>, and <tp:taxon-name><tp:taxon-name-part taxon-name-part-type="genus">Carabus</tp:taxon-name-part> (<tp:taxon-name-part taxon-name-part-type="subgenus">Archiplectes</tp:taxon-name-part>) <tp:taxon-name-part taxon-name-part-type="species">pseudopshuensis</tp:taxon-name-part></tp:taxon-name> in Abkhazia.</p></caption><graphic xmlns:xlink="http://www.w3.org/1999/xlink" xlink:href="zookeys-463-021-g007.jpg" position="float" orientation="portrait" xlink:type="simple" id="oo_35425.jpg"/></fig><fig id="F9" position="float" orientation="portrait"><label>Figures 16–21.</label><caption><p>Fully inflated endophallus preparation and apical lamella of aedeagus of <tp:taxon-name><tp:taxon-name-part taxon-name-part-type="genus">Carabus</tp:taxon-name-part> (<tp:taxon-name-part taxon-name-part-type="subgenus">Archiplectes</tp:taxon-name-part>) <tp:taxon-name-part taxon-name-part-type="species">besleticus</tp:taxon-name-part> <tp:taxon-name-part taxon-name-part-type="subspecies">besleticus</tp:taxon-name-part></tp:taxon-name> and <tp:taxon-name><tp:taxon-name-part taxon-name-part-type="genus">Carabus</tp:taxon-name-part> (<tp:taxon-name-part taxon-name-part-type="subgenus">Archiplectes</tp:taxon-name-part>) <tp:taxon-name-part taxon-name-part-type="species">besleticus</tp:taxon-name-part> <tp:taxon-name-part taxon-name-part-type="subspecies">mtsaranus</tp:taxon-name-part></tp:taxon-name>. <bold>16–18</bold> <tp:taxon-name><tp:taxon-name-part taxon-name-part-type="genus">Carabus</tp:taxon-name-part> (<tp:taxon-name-part taxon-name-part-type="subgenus">Archiplectes</tp:taxon-name-part>) <tp:taxon-name-part taxon-name-part-type="species">besleticus</tp:taxon-name-part> <tp:taxon-name-part taxon-name-part-type="subspecies">besleticus</tp:taxon-name-part></tp:taxon-name> <bold>19–21</bold> <tp:taxon-name><tp:taxon-name-part taxon-name-part-type="genus">Carabus</tp:taxon-name-part> (<tp:taxon-name-part taxon-name-part-type="subgenus">Archiplectes</tp:taxon-name-part>) <tp:taxon-name-part taxon-name-part-type="species">besleticus</tp:taxon-name-part> <tp:taxon-name-part taxon-name-part-type="subspecies">mtsaranus</tp:taxon-name-part></tp:taxon-name>.</p></caption><graphic xmlns:xlink="http://www.w3.org/1999/xlink" xlink:href="zookeys-463-021-g009.jpg" position="float" orientation="portrait" xlink:type="simple" id="oo_35427.jpg"/></fig><fig id="F14" position="float" orientation="portrait"><label>Figures 50–57.</label><caption><p>Dorsal habitus, <tp:taxon-name><tp:taxon-name-part taxon-name-part-type="genus">Carabus</tp:taxon-name-part> (<tp:taxon-name-part taxon-name-part-type="subgenus">Archiplectes</tp:taxon-name-part>) <tp:taxon-name-part taxon-name-part-type="species">besleticus</tp:taxon-name-part> <tp:taxon-name-part taxon-name-part-type="subspecies">mtsaranus</tp:taxon-name-part></tp:taxon-name>, Abkhazia, Zashirbara Mt. Range, valley of River Mtsara.</p></caption><graphic xmlns:xlink="http://www.w3.org/1999/xlink" xlink:href="zookeys-463-021-g014.jpg" position="float" orientation="portrait" xlink:type="simple" id="oo_35432.jpg"/></fig><table-wrap id="T2" position="float" orientation="portrait"><label>Table 2.</label><caption><p>Morphometric characteristic of males (n = 16) and females (n = 31) of <tp:taxon-name><tp:taxon-name-part taxon-name-part-type="genus">Carabus</tp:taxon-name-part> (<tp:taxon-name-part taxon-name-part-type="subgenus">Archiplectes</tp:taxon-name-part>) <tp:taxon-name-part taxon-name-part-type="species">satyrus</tp:taxon-name-part></tp:taxon-name> and males (n = 83) and females (n = 91) of <tp:taxon-name><tp:taxon-name-part taxon-name-part-type="genus">Carabus</tp:taxon-name-part> (<tp:taxon-name-part taxon-name-part-type="subgenus">Archiplectes</tp:taxon-name-part>) <tp:taxon-name-part taxon-name-part-type="species">besleticus</tp:taxon-name-part></tp:taxon-name> subspecies.</p></caption><table rules="all"><tbody><tr><th rowspan="1" colspan="1">Species/subspecies, locality, number of specimens studied</th><th rowspan="1" colspan="1">GBL<xref ref-type="table-fn" rid="TN21">*</xref></th><th rowspan="1" colspan="1">SBL</th><th rowspan="1" colspan="1">HW</th><th rowspan="1" colspan="1">PW</th><th rowspan="1" colspan="1">PB</th><th rowspan="1" colspan="1">PL</th><th rowspan="1" colspan="1">EL</th><th rowspan="1" colspan="1">EW</th><th rowspan="1" colspan="1">PW/PL</th><th rowspan="1" colspan="1">PW/PB</th><th rowspan="1" colspan="1">EL/EW</th><th rowspan="1" colspan="1">EL/PL</th><th rowspan="1" colspan="1">EW/PW</th></tr><tr><td rowspan="1" colspan="14"><bold>Males</bold></td></tr><tr><td rowspan="1" colspan="1"><italic><tp:taxon-name><tp:taxon-name-part taxon-name-part-type="species">satyrus</tp:taxon-name-part></tp:taxon-name></italic><break/> Village Merkheul, 120–230 m, 16 ex.</td><td rowspan="1" colspan="1">31.1–35.7<break/> 33.84</td><td rowspan="1" colspan="1">28.6–33.1<break/> 31.22</td><td rowspan="1" colspan="1">5.0–5.65<break/> 5.39</td><td rowspan="1" colspan="1">6.8–8.6<break/> 7.84</td><td rowspan="1" colspan="1">5.75–6.85<break/> 6.33</td><td rowspan="1" colspan="1">5.65–6.6<break/> 5.97</td><td rowspan="1" colspan="1">18.2–21.4<break/> 19.75</td><td rowspan="1" colspan="1">9.95–11.35<break/> 10.73</td><td rowspan="1" colspan="1">1.13–1.43<break/> 1.32</td><td rowspan="1" colspan="1">1.06–1.36<break/> 1.24</td><td rowspan="1" colspan="1">1.64–2.02<break/> 1.84</td><td rowspan="1" colspan="1">3.03–3.68<break/> 3.32</td><td rowspan="1" colspan="1">1.22–1.49<break/> 1.37</td></tr><tr><td rowspan="1" colspan="1"><italic><tp:taxon-name><tp:taxon-name-part taxon-name-part-type="species">besleticus</tp:taxon-name-part></tp:taxon-name></italic><break/> <italic><tp:taxon-name><tp:taxon-name-part taxon-name-part-type="species">resheviensis</tp:taxon-name-part></tp:taxon-name></italic> <break/> vall. riv. Reshevie, 700 m, 29 ex.</td><td rowspan="1" colspan="1">34.5–39.0<break/> 37.62</td><td rowspan="1" colspan="1">32.6–37.0<break/> 35.15</td><td rowspan="1" colspan="1">5.75–6.35<break/> 6.03</td><td rowspan="1" colspan="1">8.0–9.5<break/> 8.58</td><td rowspan="1" colspan="1">6.8–8.2<break/> 7.19</td><td rowspan="1" colspan="1">5.5–7.0<break/> 6.27</td><td rowspan="1" colspan="1">21–22.7<break/> 21.45</td><td rowspan="1" colspan="1">12.1–15<break/> 13.51</td><td rowspan="1" colspan="1">1.18–1.55<break/> 1.37</td><td rowspan="1" colspan="1">1.1–1.3<break/> 1.19</td><td rowspan="1" colspan="1">1.42–1.78<break/> 1.59</td><td rowspan="1" colspan="1">3–3.79<break/> 3.43</td><td rowspan="1" colspan="1">1.41–1.83<break/> 1.58</td></tr><tr><td rowspan="1" colspan="1"><italic><tp:taxon-name><tp:taxon-name-part taxon-name-part-type="species">besleticus</tp:taxon-name-part></tp:taxon-name></italic><break/> <italic><tp:taxon-name><tp:taxon-name-part taxon-name-part-type="species">adzinbai</tp:taxon-name-part></tp:taxon-name></italic> <break/> Mt. Akibakhu, 2000 m, 1 ex.</td><td rowspan="1" colspan="1">31.0</td><td rowspan="1" colspan="1">29.0</td><td rowspan="1" colspan="1">6.5</td><td rowspan="1" colspan="1">7.5</td><td rowspan="1" colspan="1">6.5</td><td rowspan="1" colspan="1">6.0</td><td rowspan="1" colspan="1">20.0</td><td rowspan="1" colspan="1">12.4</td><td rowspan="1" colspan="1">1.25</td><td rowspan="1" colspan="1">1.15</td><td rowspan="1" colspan="1">1.61</td><td rowspan="1" colspan="1">3.33</td><td rowspan="1" colspan="1">1.65</td></tr><tr><td rowspan="1" colspan="1"><italic><tp:taxon-name><tp:taxon-name-part taxon-name-part-type="species">besleticus</tp:taxon-name-part></tp:taxon-name></italic><break/> <italic><tp:taxon-name><tp:taxon-name-part taxon-name-part-type="species">mtsaranus</tp:taxon-name-part></tp:taxon-name></italic><break/> vall. riv. Mtsara, 550–750 m, 10 ex.</td><td rowspan="1" colspan="1">35.25–37.1<break/> 35.77</td><td rowspan="1" colspan="1">31.8–34.0<break/> 32.82</td><td rowspan="1" colspan="1">5.5–5.75<break/> 5.59</td><td rowspan="1" colspan="1">7.5–8.85<break/> 8.19</td><td rowspan="1" colspan="1">6.4–7.2<break/> 6.81</td><td rowspan="1" colspan="1">5.55–6.9<break/> 6.1</td><td rowspan="1" colspan="1">19.6–22.15<break/> 20.79</td><td rowspan="1" colspan="1">11.15–12.55<break/> 11.87</td><td rowspan="1" colspan="1">1.14–1.48<break/> 1.35</td><td rowspan="1" colspan="1">1.15–1.26<break/> 1.2</td><td rowspan="1" colspan="1">1.65–1.85<break/> 1.75</td><td rowspan="1" colspan="1">2.84–3.87<break/> 3.42</td><td rowspan="1" colspan="1">1.3–1.63<break/> 1.45</td></tr><tr><td rowspan="1" colspan="1"><italic><tp:taxon-name><tp:taxon-name-part taxon-name-part-type="species">besleticus</tp:taxon-name-part></tp:taxon-name></italic><break/> <italic><tp:taxon-name><tp:taxon-name-part taxon-name-part-type="species">besleticus</tp:taxon-name-part></tp:taxon-name></italic><break/> Mt. Birtzkha, 300 m, 20 ex.</td><td rowspan="1" colspan="1">32.0–38.0<break/> 34.68</td><td rowspan="1" colspan="1">30.5–34.65<break/> 32.29</td><td rowspan="1" colspan="1">5.4–6.3<break/> 5.87</td><td rowspan="1" colspan="1">7.55–9.75<break/> 8.36</td><td rowspan="1" colspan="1">6.25–8.0<break/> 7.21</td><td rowspan="1" colspan="1">5.65–6.5<break/> 6.12</td><td rowspan="1" colspan="1">20–22.5<break/> 21.34</td><td rowspan="1" colspan="1">10.9–13<break/> 12.23</td><td rowspan="1" colspan="1">1.26–1.53<break/> 1.37</td><td rowspan="1" colspan="1">1.03–1.33<break/> 1.17</td><td rowspan="1" colspan="1">1.62–1.86<break/> 1.75</td><td rowspan="1" colspan="1">3.29–3.75<break/> 3.49</td><td rowspan="1" colspan="1">1.23–1.63<break/> 1.47</td></tr><tr><td rowspan="1" colspan="1"><italic><tp:taxon-name><tp:taxon-name-part taxon-name-part-type="species">besleticus</tp:taxon-name-part></tp:taxon-name></italic><break/> <italic><tp:taxon-name><tp:taxon-name-part taxon-name-part-type="species">dsykhvensis</tp:taxon-name-part></tp:taxon-name></italic><break/> Mt. Dzykhva, 2000 m, 19 ex.</td><td rowspan="1" colspan="1">23.3–26.5<break/> 25.2</td><td rowspan="1" colspan="1">21.7–25.4<break/> 23.41</td><td rowspan="1" colspan="1">4.0–5.0<break/> 4.46</td><td rowspan="1" colspan="1">5.65–6.4<break/> 6.13</td><td rowspan="1" colspan="1">4.6–5.6<break/> 5.06</td><td rowspan="1" colspan="1">4.0–4.6<break/> 4.29</td><td rowspan="1" colspan="1">13.4–15.8<break/> 14.56</td><td rowspan="1" colspan="1">8.0–9.2<break/> 8.65</td><td rowspan="1" colspan="1">1.2–1.58<break/> 1.43</td><td rowspan="1" colspan="1">1.07–1.37<break/> 1.22</td><td rowspan="1" colspan="1">1.56–1.85<break/> 1.68</td><td rowspan="1" colspan="1">3.08–3.59<break/> 3.39</td><td rowspan="1" colspan="1">1.29–1.51<break/> 1.41</td></tr><tr><td rowspan="1" colspan="1"><italic><tp:taxon-name><tp:taxon-name-part taxon-name-part-type="species">besleticus</tp:taxon-name-part></tp:taxon-name></italic><break/> <italic><tp:taxon-name><tp:taxon-name-part taxon-name-part-type="species">duripshensis</tp:taxon-name-part></tp:taxon-name></italic><break/> Bzybian Mt. Range. 420–550 m, 2 ex.</td><td rowspan="1" colspan="1">32.45–32.5<break/> 32.48</td><td rowspan="1" colspan="1">29.75–30.0<break/> 29.88</td><td rowspan="1" colspan="1">4.75–5.3<break/> 5.03</td><td rowspan="1" colspan="1">7.2–7.6<break/> 7.4</td><td rowspan="1" colspan="1">5.65–5.75<break/> 5.7</td><td rowspan="1" colspan="1">5.15–5.85<break/> 5.5</td><td rowspan="1" colspan="1">19.1<break/> 19.1</td><td rowspan="1" colspan="1">10.6–10.8<break/> 10.7</td><td rowspan="1" colspan="1">1.30–1.40<break/> 1.35</td><td rowspan="1" colspan="1">1.27–1.32<break/> 1.30</td><td rowspan="1" colspan="1">1.77–1.80<break/> 1.79</td><td rowspan="1" colspan="1">3.26–3.71<break/> 3.49</td><td rowspan="1" colspan="1">1.42–1.47<break/> 1.45</td></tr><tr><td rowspan="1" colspan="1"><italic><tp:taxon-name><tp:taxon-name-part taxon-name-part-type="species">besleticus</tp:taxon-name-part></tp:taxon-name></italic><break/> <italic><tp:taxon-name><tp:taxon-name-part taxon-name-part-type="species">napraensis</tp:taxon-name-part></tp:taxon-name></italic><break/> NW of Bzybian Mt. Range, 1900–2000 m, 2 ex.</td><td rowspan="1" colspan="1">28.8–30.7<break/> 29.75</td><td rowspan="1" colspan="1">26.45–28.15<break/> 27.3</td><td rowspan="1" colspan="1">4.85–5.15<break/> 5.0</td><td rowspan="1" colspan="1">6.65–6.85<break/> 6.75</td><td rowspan="1" colspan="1">5.25–5.8<break/> 5.53</td><td rowspan="1" colspan="1">5.25–5.25<break/> 5.25</td><td rowspan="1" colspan="1">17.0–17.65<break/> 17.33</td><td rowspan="1" colspan="1">9.8–10.55<break/> 10.18</td><td rowspan="1" colspan="1">1.27–1.31<break/> 1.29</td><td rowspan="1" colspan="1">1.18–1.27<break/> 1.22</td><td rowspan="1" colspan="1">1.67–1.74<break/> 1.70</td><td rowspan="1" colspan="1">3.24–3.36<break/> 3.30</td><td rowspan="1" colspan="1">1.48–1.54<break/> 1.51</td></tr><tr><td rowspan="1" colspan="14"><bold>Females</bold></td></tr><tr><td rowspan="1" colspan="1"><italic><tp:taxon-name><tp:taxon-name-part taxon-name-part-type="species">satyrus</tp:taxon-name-part></tp:taxon-name></italic><break/> Village Merkheul, 120–230 m, 31 ex.</td><td rowspan="1" colspan="1">32.2–39.75<break/> 36.11</td><td rowspan="1" colspan="1">29.5–37.25<break/> 33.24</td><td rowspan="1" colspan="1">5.25–6.3<break/> 5.81</td><td rowspan="1" colspan="1">7.5–9.5<break/> 8.58</td><td rowspan="1" colspan="1">6.0–7.6<break/> 6.9</td><td rowspan="1" colspan="1">5.35–8.0<break/> 6.33</td><td rowspan="1" colspan="1">18.0–24.15<break/> 21.04</td><td rowspan="1" colspan="1">10.9–13.4<break/> 11.71</td><td rowspan="1" colspan="1">1.03–1.57<break/> 1.37</td><td rowspan="1" colspan="1">1.08–1.36<break/> 1.24</td><td rowspan="1" colspan="1">1.6–1.97<break/> 1.80</td><td rowspan="1" colspan="1">2.48–3.79<break/> 3.35</td><td rowspan="1" colspan="1">1.22–1.51<break/> 1.37</td></tr><tr><td rowspan="1" colspan="1"><italic><tp:taxon-name><tp:taxon-name-part taxon-name-part-type="species">besleticus</tp:taxon-name-part></tp:taxon-name></italic><break/> <italic><tp:taxon-name><tp:taxon-name-part taxon-name-part-type="species">resheviensis</tp:taxon-name-part></tp:taxon-name></italic> <break/> vall. riv. Reshevie, 700 m, 28 ex</td><td rowspan="1" colspan="1">37.15–43<break/> 40.61</td><td rowspan="1" colspan="1">34.15–41<break/> 37.9</td><td rowspan="1" colspan="1">5.7–7.2<break/> 6.6</td><td rowspan="1" colspan="1">8.25–10<break/> 9.43</td><td rowspan="1" colspan="1">6.5–9.0<break/> 7.92</td><td rowspan="1" colspan="1">5.6–7.2<break/> 6.5</td><td rowspan="1" colspan="1">19.8–25<break/> 23.59</td><td rowspan="1" colspan="1">12.25–16<break/> 13.74</td><td rowspan="1" colspan="1">1.29–1.67<break/> 1.45</td><td rowspan="1" colspan="1">1.06–1.33<break/> 1.2</td><td rowspan="1" colspan="1">1.52–1.92<break/> 1.72</td><td rowspan="1" colspan="1">2.96–4.08<break/> 3.64</td><td rowspan="1" colspan="1">1.3–1.67<break/> 1.46</td></tr><tr><td rowspan="1" colspan="1"><italic><tp:taxon-name><tp:taxon-name-part taxon-name-part-type="species">besleticus</tp:taxon-name-part></tp:taxon-name></italic><break/> <italic><tp:taxon-name><tp:taxon-name-part taxon-name-part-type="species">adzinbai</tp:taxon-name-part></tp:taxon-name></italic> <break/> Mt. Akibakhu, 2000 m, 10 ex.</td><td rowspan="1" colspan="1">32–35.75<break/> 33.33</td><td rowspan="1" colspan="1">30.0–32.9<break/> 31.24</td><td rowspan="1" colspan="1">5.85–6.5<break/> 6.06</td><td rowspan="1" colspan="1">7.5–9.5<break/> 8.33</td><td rowspan="1" colspan="1">6.5–8.5<break/> 7.31</td><td rowspan="1" colspan="1">6.0–7.5<break/> 6.66</td><td rowspan="1" colspan="1">20.65–22.5<break/> 21.7</td><td rowspan="1" colspan="1">11.25–13<break/> 12.65</td><td rowspan="1" colspan="1">1.14–1.42<break/> 1.25</td><td rowspan="1" colspan="1">1.0–1.26<break/> 1.14</td><td rowspan="1" colspan="1">1.64–1.84<break/> 1.72</td><td rowspan="1" colspan="1">2.93–3.67<break/> 3.27</td><td rowspan="1" colspan="1">1.32–1.73<break/> 1.53</td></tr><tr><td rowspan="1" colspan="1"><italic><tp:taxon-name><tp:taxon-name-part taxon-name-part-type="species">besleticus</tp:taxon-name-part></tp:taxon-name></italic><break/> <italic><tp:taxon-name><tp:taxon-name-part taxon-name-part-type="species">mtsaranus</tp:taxon-name-part></tp:taxon-name></italic> <break/> vall. riv. Mtsara, 550–750 m, 10 ex.</td><td rowspan="1" colspan="1">37.5–41.25<break/> 39.28</td><td rowspan="1" colspan="1">34.5–37.75<break/> 36.11</td><td rowspan="1" colspan="1">5.8–6.25<break/> 6.01</td><td rowspan="1" colspan="1">8.3–9.5<break/> 9.12</td><td rowspan="1" colspan="1">7.0–8.15<break/> 7.43</td><td rowspan="1" colspan="1">5.85–7.0<break/> 6.51</td><td rowspan="1" colspan="1">21.7–24<break/> 22.74</td><td rowspan="1" colspan="1">12.1–13.5<break/> 12.67</td><td rowspan="1" colspan="1">1.26–1.56<break/> 1.41</td><td rowspan="1" colspan="1">1.13–1.32<break/> 1.23</td><td rowspan="1" colspan="1">1.73–1.98<break/> 1.8</td><td rowspan="1" colspan="1">3.29–3.86<break/> 3.5</td><td rowspan="1" colspan="1">1.29–1.47<break/> 1.39</td></tr><tr><td rowspan="1" colspan="1"><italic><tp:taxon-name><tp:taxon-name-part taxon-name-part-type="species">besleticus</tp:taxon-name-part></tp:taxon-name></italic><break/> <italic><tp:taxon-name><tp:taxon-name-part taxon-name-part-type="species">besleticus</tp:taxon-name-part></tp:taxon-name></italic> <break/> Mt. Birtzkha, 300 m, 20 ex.</td><td rowspan="1" colspan="1">38.0–40.75<break/> 38.95</td><td rowspan="1" colspan="1">35.15–38.0<break/> 36.45</td><td rowspan="1" colspan="1">5.85–6.5<break/> 6.27</td><td rowspan="1" colspan="1">8.5–11.0<break/> 9.74</td><td rowspan="1" colspan="1">7.0–9.0<break/> 8.19</td><td rowspan="1" colspan="1">6.0–7.2<break/> 6.68</td><td rowspan="1" colspan="1">22.45–24.0<break/> 23.22</td><td rowspan="1" colspan="1">12.15–14.4<break/> 13.06</td><td rowspan="1" colspan="1">1.25–1.62<break/> 1.46</td><td rowspan="1" colspan="1">1.11–1.31<break/> 1.19</td><td rowspan="1" colspan="1">1.64–1.86<break/> 1.78</td><td rowspan="1" colspan="1">3.19–3.88<break/> 3.48</td><td rowspan="1" colspan="1">1.13–1.47<break/> 1.35</td></tr><tr><td rowspan="1" colspan="1"><italic><tp:taxon-name><tp:taxon-name-part taxon-name-part-type="species">besleticus</tp:taxon-name-part></tp:taxon-name></italic><break/> <italic><tp:taxon-name><tp:taxon-name-part taxon-name-part-type="species">besleticus</tp:taxon-name-part></tp:taxon-name></italic> <break/> Village Abzhakva, 70 m, 1 ex.</td><td rowspan="1" colspan="1">39.0</td><td rowspan="1" colspan="1">36.0</td><td rowspan="1" colspan="1">6.5</td><td rowspan="1" colspan="1">10.3</td><td rowspan="1" colspan="1">8.1</td><td rowspan="1" colspan="1">7.0</td><td rowspan="1" colspan="1">22.5</td><td rowspan="1" colspan="1">13.5</td><td rowspan="1" colspan="1">1.46</td><td rowspan="1" colspan="1">1.27</td><td rowspan="1" colspan="1">1.67</td><td rowspan="1" colspan="1">3.21</td><td rowspan="1" colspan="1">1.32</td></tr><tr><td rowspan="1" colspan="1"><italic><tp:taxon-name><tp:taxon-name-part taxon-name-part-type="species">besleticus</tp:taxon-name-part></tp:taxon-name></italic><break/> <italic><tp:taxon-name><tp:taxon-name-part taxon-name-part-type="species">dsykhvensis</tp:taxon-name-part></tp:taxon-name></italic><break/> Mt. Dzykhva, 2000 m, 18 ex.</td><td rowspan="1" colspan="1">23.3–26.5<break/> 25.2</td><td rowspan="1" colspan="1">23.65–26.3<break/> 25.18</td><td rowspan="1" colspan="1">4.0–4.9<break/> 4.44</td><td rowspan="1" colspan="1">6.0–7.3<break/> 6.47</td><td rowspan="1" colspan="1">5.0–6.8<break/> 5.53</td><td rowspan="1" colspan="1">4.2–4.9<break/> 4.44</td><td rowspan="1" colspan="1">14.65–17.0<break/> 15.5</td><td rowspan="1" colspan="1">8.65–10<break/> 9.38</td><td rowspan="1" colspan="1">1.3–1.62<break/> 1.46</td><td rowspan="1" colspan="1">1.03–1.3<break/> 1.17</td><td rowspan="1" colspan="1">1.5–1.79<break/> 1.66</td><td rowspan="1" colspan="1">3.33–3.67<break/> 3.49</td><td rowspan="1" colspan="1">1.34–1.59<break/> 1.45</td></tr><tr><td rowspan="1" colspan="1"><italic><tp:taxon-name><tp:taxon-name-part taxon-name-part-type="species">besleticus</tp:taxon-name-part></tp:taxon-name></italic><break/> <italic><tp:taxon-name><tp:taxon-name-part taxon-name-part-type="species">duripshensis</tp:taxon-name-part></tp:taxon-name></italic><break/> Bzybian Mt. Range, 420–550 m, 2 ex.</td><td rowspan="1" colspan="1">32.5–32.6<break/> 32.55</td><td rowspan="1" colspan="1">30.0–30.3<break/> 30.15</td><td rowspan="1" colspan="1">5.25–5.25<break/> 5.25</td><td rowspan="1" colspan="1">7.25–7.3<break/> 7.28</td><td rowspan="1" colspan="1">5.75–6.3<break/> 6.03</td><td rowspan="1" colspan="1">5.65–5.75<break/> 5.7</td><td rowspan="1" colspan="1">19.0–20.0<break/> 19.5</td><td rowspan="1" colspan="1">10.5–10.75<break/> 10.63</td><td rowspan="1" colspan="1">1.27–1.28<break/> 1.28</td><td rowspan="1" colspan="1">1.16–1.26<break/> 1.21</td><td rowspan="1" colspan="1">1.81–1.86<break/> 1.83</td><td rowspan="1" colspan="1">3.36–3.48<break/> 3.42</td><td rowspan="1" colspan="1">1.45–1.47<break/> 1.46</td></tr><tr><td rowspan="1" colspan="1"><italic><tp:taxon-name><tp:taxon-name-part taxon-name-part-type="species">besleticus</tp:taxon-name-part></tp:taxon-name></italic><break/> <italic><tp:taxon-name><tp:taxon-name-part taxon-name-part-type="species">napraensis</tp:taxon-name-part></tp:taxon-name></italic><break/> NW of Bzybian Mt. Range, 1900–2000 m, 2 ex.</td><td rowspan="1" colspan="1">31.7–33.7<break/> 32.7</td><td rowspan="1" colspan="1">29.35–30.6<break/> 29.98</td><td rowspan="1" colspan="1">5.35–5.5<break/> 5.43</td><td rowspan="1" colspan="1">7.6–7.9<break/> 7.75</td><td rowspan="1" colspan="1">6.35–6.45<break/> 6.4</td><td rowspan="1" colspan="1">5.15–5.3<break/> 5.23</td><td rowspan="1" colspan="1">19.0–20.35<break/> 19.68</td><td rowspan="1" colspan="1">10.5–12.0<break/> 11.25</td><td rowspan="1" colspan="1">1.48–1.49<break/> 1.48</td><td rowspan="1" colspan="1">1.20–1.22<break/> 1.21</td><td rowspan="1" colspan="1">1.70–1.81<break/> 1.75</td><td rowspan="1" colspan="1">3.69–3.84<break/> 3.76</td><td rowspan="1" colspan="1">1.38–1.52<break/> 1.45</td></tr></tbody></table><table-wrap-foot><fn id="TN21"><label>*</label><p>for abbreviations see text.</p></fn></table-wrap-foot></table-wrap><fn id="TN21"><label>*</label><p>for abbreviations see text.</p></fn></tp:treatment-sec><ref-list><ref id="B5"><mixed-citation xmlns:xlink="http://www.w3.org/1999/xlink" xlink:type="simple"><person-group><name name-style="western"><surname>Gottwald</surname><given-names>J</given-names></name></person-group> (<year>1985</year>) <article-title>Revision der Untergattung <italic><tp:taxon-name><tp:taxon-name-part taxon-name-part-type="genus">Archiplectes</tp:taxon-name-part></tp:taxon-name></italic> Gottwald (<italic><tp:taxon-name><tp:taxon-name-part taxon-name-part-type="genus">Plectes</tp:taxon-name-part></tp:taxon-name></italic> auct.) der Gattung <italic><tp:taxon-name><tp:taxon-name-part taxon-name-part-type="genus">Carabus</tp:taxon-name-part></tp:taxon-name></italic> (<tp:taxon-name><tp:taxon-name-part taxon-name-part-type="order">Coleoptera</tp:taxon-name-part></tp:taxon-name>, <tp:taxon-name><tp:taxon-name-part taxon-name-part-type="family">Carabidae</tp:taxon-name-part></tp:taxon-name>).</article-title><source>Acta Entomologica Bohemoslovaca</source><volume>824</volume>: <fpage>278</fpage>–<lpage>314</lpage>.</mixed-citation></ref><ref id="B2"><mixed-citation xmlns:xlink="http://www.w3.org/1999/xlink" xlink:type="simple"><person-group><name name-style="western"><surname>Bousquet</surname><given-names>Y</given-names></name><name name-style="western"><surname>Březina</surname><given-names>B</given-names></name><name name-style="western"><surname>Davies</surname><given-names>A</given-names></name><name name-style="western"><surname>Farkač</surname><given-names>J</given-names></name><name name-style="western"><surname>Smetana</surname><given-names>A</given-names></name></person-group> (<year>2003</year>) <article-title>Tribe <tp:taxon-name><tp:taxon-name-part taxon-name-part-type="tribe">Carabini</tp:taxon-name-part></tp:taxon-name> Latreille, 1802.</article-title> In: <person-group><name name-style="western"><surname>Löbl</surname><given-names>I</given-names></name><name name-style="western"><surname>Smetana</surname><given-names>A</given-names></name></person-group> (<role>Eds</role>) <source>Catalogue of Palaearctic <tp:taxon-name><tp:taxon-name-part taxon-name-part-type="order">Coleoptera</tp:taxon-name-part></tp:taxon-name></source>, <volume>Vol. 1</volume>. <publisher-name>Apollo Books</publisher-name>, <publisher-loc>Stenstrup</publisher-loc>, <fpage>118</fpage>–<lpage>201</lpage>.</mixed-citation></ref><ref id="B8"><mixed-citation xmlns:xlink="http://www.w3.org/1999/xlink" xlink:type="simple"><person-group><name name-style="western"><surname>Retezár</surname><given-names>I</given-names></name></person-group> (<year>2008</year>) <source>The <italic><tp:taxon-name><tp:taxon-name-part taxon-name-part-type="genus">Carabus</tp:taxon-name-part></tp:taxon-name></italic> of Abkhazia, Caucasus (<tp:taxon-name><tp:taxon-name-part taxon-name-part-type="order">Coleoptera</tp:taxon-name-part></tp:taxon-name>, <tp:taxon-name><tp:taxon-name-part taxon-name-part-type="family">Carabidae</tp:taxon-name-part></tp:taxon-name>): Iconography, genital morphology, systematics and faunistics.</source><publisher-name>Mesterprint Kft.</publisher-name>, <publisher-loc>Budapest</publisher-loc>, <size units="page">60 pp</size>.</mixed-citation></ref><ref id="B3"><mixed-citation xmlns:xlink="http://www.w3.org/1999/xlink" xlink:type="simple"><person-group><name name-style="western"><surname>Deuve</surname><given-names>T</given-names></name></person-group> (<year>2004</year>) <source>Illustrated Catalogue of the Genus <italic><tp:taxon-name><tp:taxon-name-part taxon-name-part-type="genus">Carabus</tp:taxon-name-part></tp:taxon-name></italic> of the World (<tp:taxon-name><tp:taxon-name-part taxon-name-part-type="order">Coleoptera</tp:taxon-name-part></tp:taxon-name>: <tp:taxon-name><tp:taxon-name-part taxon-name-part-type="family">Carabidae</tp:taxon-name-part></tp:taxon-name>).</source><publisher-name>Pensoft Publishers</publisher-name>, <publisher-loc>Soﬁa-Moscow</publisher-loc>, <size units="page">461 pp</size>.</mixed-citation></ref></ref-list></tp:taxon-treatment>
