# Supplementary material for: Contribution to the knowledge of the Carabus (Archiplectes) satyrus Kurnakov, 1962, species complex in Abkhazia (Coleoptera, Carabidae, Carabini)
Source: Zookeys. 2014 Dec 12;(463):21–56. doi: 10.3897/zookeys.463.8499 (PMC4294300; doi:10.3897/zookeys.463.8499)
Supplement: XML Treatment for Carabus (Archiplectes) besleticus napraensis [file zookeys.463.8499-treatment6.xml]

<!DOCTYPE tp:taxon-treatment
  PUBLIC "-//TaxonX//DTD Taxonomic Treatment Publishing DTD v0 20100105//EN" "tax-treatment-NSO.dtd">
<tp:taxon-treatment xmlns:tp="http://www.plazi.org/taxpub"><tp:treatment-meta><kwd-group><label>Taxon classification</label><kwd><named-content content-type="kingdom">Animalia</named-content></kwd><kwd><named-content content-type="order">Coleoptera</named-content></kwd><kwd><named-content content-type="family">Carabidae</named-content></kwd></kwd-group><mixed-citation publication-type="journal"><person-group><name><surname>Solodovnikov</surname><given-names>Igor A.</given-names></name><name><surname>Zamotajlov</surname><given-names>Alexandr S.</given-names></name><name><surname>Fominykh</surname><given-names>Dmitriy D.</given-names></name><name><surname>Titarenko</surname><given-names>Andrey Y.</given-names></name></person-group><article-title>Contribution to the knowledge of the <tp:taxon-name><tp:taxon-name-part taxon-name-part-type="genus">Carabus</tp:taxon-name-part> (<tp:taxon-name-part taxon-name-part-type="subgenus">Archiplectes</tp:taxon-name-part>) <tp:taxon-name-part taxon-name-part-type="species">satyrus</tp:taxon-name-part></tp:taxon-name> Kurnakov, 1962, species complex in Abkhazia (<tp:taxon-name><tp:taxon-name-part taxon-name-part-type="order">Coleoptera</tp:taxon-name-part></tp:taxon-name>, <tp:taxon-name><tp:taxon-name-part taxon-name-part-type="family">Carabidae</tp:taxon-name-part></tp:taxon-name>, <tp:taxon-name><tp:taxon-name-part taxon-name-part-type="tribe">Carabini</tp:taxon-name-part></tp:taxon-name>)</article-title><source>Zookeys</source><day>12</day><month>12</month><year>2014</year><volume>2014</volume><issue>463</issue><fpage>21</fpage><lpage>56</lpage><pub-id pub-id-type="doi">10.3897/zookeys.463.8499</pub-id></mixed-citation></tp:treatment-meta><tp:nomenclature><tp:taxon-name>
                        <tp:taxon-name-part taxon-name-part-type="genus">Carabus</tp:taxon-name-part>
                        (<tp:taxon-name-part taxon-name-part-type="subgenus">Archiplectes</tp:taxon-name-part>)
                        <tp:taxon-name-part taxon-name-part-type="species">besleticus</tp:taxon-name-part>
                        <tp:taxon-name-part taxon-name-part-type="subspecies">napraensis</tp:taxon-name-part>
                    </tp:taxon-name><tp:taxon-authority>Belousov &amp; Zamotajlov, 1993</tp:taxon-authority><xref ref-type="fig" rid="F1">Figs 1</xref><xref ref-type="fig" rid="F2">, 2</xref><xref ref-type="fig" rid="F7">, 7</xref><xref ref-type="fig" rid="F10">, 25–27</xref><xref ref-type="fig" rid="F16">, 62–65</xref><tp:nomenclature-citation-list><tp:nomenclature-citation><tp:taxon-name><tp:taxon-name-part taxon-name-part-type="genus">Carabus</tp:taxon-name-part> (<tp:taxon-name-part taxon-name-part-type="subgenus">Archiplectes</tp:taxon-name-part>) <tp:taxon-name-part taxon-name-part-type="species">satyrus</tp:taxon-name-part> <tp:taxon-name-part taxon-name-part-type="subspecies">napraensis</tp:taxon-name-part></tp:taxon-name><comment> Belousov &amp; Zamotajlov, 1993: 53 (“Bzybian Mt Range, vicinity of Mt Chibzharga”); <xref ref-type="bibr" rid="B2">Bousquet et al. 2003</xref>: 132; <xref ref-type="bibr" rid="B8">Retezár 2008</xref>: 41.</comment></tp:nomenclature-citation><tp:nomenclature-citation><tp:taxon-name><tp:taxon-name-part taxon-name-part-type="genus">Carabus</tp:taxon-name-part> (<tp:taxon-name-part taxon-name-part-type="subgenus">Tribax</tp:taxon-name-part>) <tp:taxon-name-part taxon-name-part-type="species">satyrus</tp:taxon-name-part> <tp:taxon-name-part taxon-name-part-type="subspecies">napraensis</tp:taxon-name-part></tp:taxon-name><comment>: <xref ref-type="bibr" rid="B3">Deuve 2004</xref>: 275.</comment></tp:nomenclature-citation></tp:nomenclature-citation-list></tp:nomenclature><tp:treatment-sec sec-type="Comparative material examined"><title>Comparative material examined.</title><p>50 paratype specimens were examined (4 specimens measured, 6 male genitalia preparations studied): 21 males, 29 females, Abkhazia, Gudauta Distr., Bzybian Mt. Range, vicinities of Mt. Chibzharga, 1900–2000 m, 20.VI–26.VII.1992, leg. I. Belousov, A. Zamotajlov, A. Miroshnikov (cFDD, cSIA, cZAM).</p></tp:treatment-sec><tp:treatment-sec sec-type="Description"><title>Description.</title><p>Small or medium-sized form, 22–31 mm long (see <xref ref-type="bibr" rid="B1">Belousov and Zamotajlov 1993</xref>). Underside black, dorsum normally with bright metallic lustre, <!--PageBreak-->green, bronze, less often dark blue, violet, black-violet, black, females matte to faintly nitidous. Body slender.</p><p>Head not inflated. Pronotum variable in shape, subcordate, transverse. PW/PL = 1.27–1.31 (1.29) in males and 1.48–1.49 (1.48) in females, PW/PB = 1.18–1.27 (1.22) in males and 1.20–1.22 (1.21) in females, hind angles strongly protruding backwards, somewhat pointed apically. Median groove distinct in females, microsculpture of pronotum fine, disk transversally or irregularly rugose, rugosity gradually strengthening towards median groove. Elytra oblong-ovate, more elongate and somewhat convex in males, with inconspicuous depression in the middle in females. EL/EW = 1.67–1.74 (1.70) in males and 1.70–1.81 (1.75) in females. Elytral sculpture distinctly heterodynamous, forming distinct series of short links in females and somewhat smoothed in males. The main morphometric measurements of studied populations see Table <xref ref-type="table" rid="T2">2</xref>.</p><p>Shape of male genitalia is practically identical to other <tp:taxon-name><tp:taxon-name-part taxon-name-part-type="genus">Carabus</tp:taxon-name-part> (<tp:taxon-name-part taxon-name-part-type="subgenus">Archiplectes</tp:taxon-name-part>) <tp:taxon-name-part taxon-name-part-type="species">besleticus</tp:taxon-name-part></tp:taxon-name> taxa. The endophallus differs from <tp:taxon-name><tp:taxon-name-part taxon-name-part-type="genus">Carabus</tp:taxon-name-part> (<tp:taxon-name-part taxon-name-part-type="subgenus">Archiplectes</tp:taxon-name-part>) <tp:taxon-name-part taxon-name-part-type="species">satyrus</tp:taxon-name-part></tp:taxon-name> in the shape ofsaccellus, which is more elongate and more redundant, characteristic for populations dwelling in an interfluve of r. Kealasur and Bzyb. The drawing of the paratype aedeagus by <xref ref-type="bibr" rid="B1">Belousov and Zamotajlov (1993)</xref> shows different apical lamella with two characteristic tubercles on the sides.</p></tp:treatment-sec><tp:treatment-sec sec-type="Differential diagnosis"><title>Differential diagnosis.</title><p>Habitually resembles <tp:taxon-name><tp:taxon-name-part taxon-name-part-type="genus">Carabus</tp:taxon-name-part> (<tp:taxon-name-part taxon-name-part-type="subgenus">Archiplectes</tp:taxon-name-part>) <tp:taxon-name-part taxon-name-part-type="species">besleticus</tp:taxon-name-part> <tp:taxon-name-part taxon-name-part-type="subspecies">duripshensis</tp:taxon-name-part></tp:taxon-name> from which it differs in a less elongate and more ovate, often ovoid, elytral shape, less cordate pronotum with fainter protruding hind angles, smooth elytral sculpture, and smaller average body size. This subspecies also differs in habitat – <tp:taxon-name><tp:taxon-name-part taxon-name-part-type="genus">Carabus</tp:taxon-name-part> (<tp:taxon-name-part taxon-name-part-type="subgenus">Archiplectes</tp:taxon-name-part>) <tp:taxon-name-part taxon-name-part-type="species">besleticus</tp:taxon-name-part> <tp:taxon-name-part taxon-name-part-type="subspecies">duripshensis</tp:taxon-name-part></tp:taxon-name> populates forest belt, and less often an alpestrine belt of Mt. Chipshira, while <italic><tp:taxon-name><tp:taxon-name-part taxon-name-part-type="genus">Carabus</tp:taxon-name-part> <tp:taxon-name-part taxon-name-part-type="species">besleticus</tp:taxon-name-part> <tp:taxon-name-part taxon-name-part-type="subspecies">napraensis</tp:taxon-name-part></tp:taxon-name></italic> dwells in alpestrine and alpine belts. Morphometric characters of this subspecies are illustrated in Figures <xref ref-type="fig" rid="F1">1</xref>–<xref ref-type="fig" rid="F2">2</xref>.</p></tp:treatment-sec><tp:treatment-sec sec-type="Distribution"><title>Distribution.</title><p>As far as it is known, populates alpine and alpestrine belts of Bzybian karstic figau near mountains Napra and Chibzharga at 1900–2250 m.</p></tp:treatment-sec><tp:treatment-sec sec-type="Habitat"><title>Habitat.</title><p><tp:taxon-name><tp:taxon-name-part taxon-name-part-type="genus">Carabus</tp:taxon-name-part> (<tp:taxon-name-part taxon-name-part-type="subgenus">Archiplectes</tp:taxon-name-part>) <tp:taxon-name-part taxon-name-part-type="species">satyrus</tp:taxon-name-part> <tp:taxon-name-part taxon-name-part-type="subspecies">napraensis</tp:taxon-name-part></tp:taxon-name> prefers herb alpine and subalpine meadows. Activity of imago proceeds from May to August, beetles being active when snow cover starts melting. <tp:taxon-name><tp:taxon-name-part taxon-name-part-type="genus">Carabus</tp:taxon-name-part> (<tp:taxon-name-part taxon-name-part-type="subgenus">Megodontus</tp:taxon-name-part>) <tp:taxon-name-part taxon-name-part-type="species">septemcarinatus</tp:taxon-name-part></tp:taxon-name>, <tp:taxon-name><tp:taxon-name-part taxon-name-part-type="genus">Carabus</tp:taxon-name-part> (<tp:taxon-name-part taxon-name-part-type="subgenus">Procechenochilus</tp:taxon-name-part>) <tp:taxon-name-part taxon-name-part-type="species">adangensis</tp:taxon-name-part> <tp:taxon-name-part taxon-name-part-type="subspecies">gusevi</tp:taxon-name-part></tp:taxon-name> Zamotajlov &amp; Koval, 1989, <tp:taxon-name><tp:taxon-name-part taxon-name-part-type="genus">Carabus</tp:taxon-name-part> (<tp:taxon-name-part taxon-name-part-type="subgenus">Procrustes</tp:taxon-name-part>) <tp:taxon-name-part taxon-name-part-type="species">clypeatus</tp:taxon-name-part> <tp:taxon-name-part taxon-name-part-type="subspecies">kurnakovi</tp:taxon-name-part></tp:taxon-name> Kryzhanovskij, 1968, <tp:taxon-name><tp:taxon-name-part taxon-name-part-type="genus">Carabus</tp:taxon-name-part> (<tp:taxon-name-part taxon-name-part-type="subgenus">Tribax</tp:taxon-name-part>) <tp:taxon-name-part taxon-name-part-type="species">certus</tp:taxon-name-part></tp:taxon-name> Reitter, 1896, and <tp:taxon-name><tp:taxon-name-part taxon-name-part-type="genus">Carabus</tp:taxon-name-part> (<tp:taxon-name-part taxon-name-part-type="subgenus">Tribax</tp:taxon-name-part>) <tp:taxon-name-part taxon-name-part-type="species">circassicus</tp:taxon-name-part> <tp:taxon-name-part taxon-name-part-type="subspecies">circassicus</tp:taxon-name-part></tp:taxon-name> (natio <italic><tp:taxon-name><tp:taxon-name-part taxon-name-part-type="form">abasinus</tp:taxon-name-part></tp:taxon-name></italic>) occur together with this subspecies.</p></tp:treatment-sec><tp:treatment-sec><!--Section generated to contain objects referenced in tp:taxon-treatment.--><fig id="F1" position="float" orientation="portrait"><label>Figure 1.</label><caption><p>Distribution of morphometric characters in males of <tp:taxon-name><tp:taxon-name-part taxon-name-part-type="genus">Carabus</tp:taxon-name-part> (<tp:taxon-name-part taxon-name-part-type="subgenus">Archiplectes</tp:taxon-name-part>) <tp:taxon-name-part taxon-name-part-type="species">besleticus</tp:taxon-name-part></tp:taxon-name> and <tp:taxon-name><tp:taxon-name-part taxon-name-part-type="genus">Carabus</tp:taxon-name-part> (<tp:taxon-name-part taxon-name-part-type="subgenus">Archiplectes</tp:taxon-name-part>) <tp:taxon-name-part taxon-name-part-type="species">satyrus</tp:taxon-name-part></tp:taxon-name> subspecies constructed using discriminant analysis based on 8 parameters.</p></caption><graphic xmlns:xlink="http://www.w3.org/1999/xlink" xlink:href="zookeys-463-021-g001.jpg" position="float" orientation="portrait" xlink:type="simple" id="oo_35419.jpg"/></fig><fig id="F2" position="float" orientation="portrait"><label>Figure 2.</label><caption><p>Distribution of morphometric characters in females of <tp:taxon-name><tp:taxon-name-part taxon-name-part-type="genus">Carabus</tp:taxon-name-part> (<tp:taxon-name-part taxon-name-part-type="subgenus">Archiplectes</tp:taxon-name-part>) <tp:taxon-name-part taxon-name-part-type="species">besleticus</tp:taxon-name-part></tp:taxon-name> and <tp:taxon-name><tp:taxon-name-part taxon-name-part-type="genus">Carabus</tp:taxon-name-part> (<tp:taxon-name-part taxon-name-part-type="subgenus">Archiplectes</tp:taxon-name-part>) <tp:taxon-name-part taxon-name-part-type="species">satyrus</tp:taxon-name-part></tp:taxon-name> subspecies constructed using discriminant analysis based on 8 parameters.</p></caption><graphic xmlns:xlink="http://www.w3.org/1999/xlink" xlink:href="zookeys-463-021-g002.jpg" position="float" orientation="portrait" xlink:type="simple" id="oo_35420.jpg"/></fig><fig id="F7" position="float" orientation="portrait"><label>Figure 7.</label><caption><p>Distribution map of <tp:taxon-name><tp:taxon-name-part taxon-name-part-type="genus">Carabus</tp:taxon-name-part> (<tp:taxon-name-part taxon-name-part-type="subgenus">Archiplectes</tp:taxon-name-part>) <tp:taxon-name-part taxon-name-part-type="species">satyrus</tp:taxon-name-part></tp:taxon-name>, <tp:taxon-name><tp:taxon-name-part taxon-name-part-type="genus">Carabus</tp:taxon-name-part> (<tp:taxon-name-part taxon-name-part-type="subgenus">Archiplectes</tp:taxon-name-part>) <tp:taxon-name-part taxon-name-part-type="species">besleticus</tp:taxon-name-part></tp:taxon-name>, and <tp:taxon-name><tp:taxon-name-part taxon-name-part-type="genus">Carabus</tp:taxon-name-part> (<tp:taxon-name-part taxon-name-part-type="subgenus">Archiplectes</tp:taxon-name-part>) <tp:taxon-name-part taxon-name-part-type="species">pseudopshuensis</tp:taxon-name-part></tp:taxon-name> in Abkhazia.</p></caption><graphic xmlns:xlink="http://www.w3.org/1999/xlink" xlink:href="zookeys-463-021-g007.jpg" position="float" orientation="portrait" xlink:type="simple" id="oo_35425.jpg"/></fig><fig id="F10" position="float" orientation="portrait"><label>Figures 22–27.</label><caption><p>Fully inflated endophallus preparation and apical lamella of aedeagus of <tp:taxon-name><tp:taxon-name-part taxon-name-part-type="genus">Carabus</tp:taxon-name-part> (<tp:taxon-name-part taxon-name-part-type="subgenus">Archiplectes</tp:taxon-name-part>) <tp:taxon-name-part taxon-name-part-type="species">besleticus</tp:taxon-name-part> <tp:taxon-name-part taxon-name-part-type="subspecies">duripshensis</tp:taxon-name-part></tp:taxon-name> and <tp:taxon-name><tp:taxon-name-part taxon-name-part-type="genus">Carabus</tp:taxon-name-part> (<tp:taxon-name-part taxon-name-part-type="subgenus">Archiplectes</tp:taxon-name-part>) <tp:taxon-name-part taxon-name-part-type="species">besleticus</tp:taxon-name-part> <tp:taxon-name-part taxon-name-part-type="subspecies">napraensis</tp:taxon-name-part></tp:taxon-name>. <bold>22–24</bold> <tp:taxon-name><tp:taxon-name-part taxon-name-part-type="genus">Carabus</tp:taxon-name-part> (<tp:taxon-name-part taxon-name-part-type="subgenus">Archiplectes</tp:taxon-name-part>) <tp:taxon-name-part taxon-name-part-type="species">besleticus</tp:taxon-name-part> <tp:taxon-name-part taxon-name-part-type="subspecies">duripshensis</tp:taxon-name-part></tp:taxon-name> <bold>25–27</bold> <tp:taxon-name><tp:taxon-name-part taxon-name-part-type="genus">Carabus</tp:taxon-name-part> (<tp:taxon-name-part taxon-name-part-type="subgenus">Archiplectes</tp:taxon-name-part>) <tp:taxon-name-part taxon-name-part-type="species">besleticus</tp:taxon-name-part> <tp:taxon-name-part taxon-name-part-type="subspecies">napraensis</tp:taxon-name-part></tp:taxon-name>.</p></caption><graphic xmlns:xlink="http://www.w3.org/1999/xlink" xlink:href="zookeys-463-021-g010.jpg" position="float" orientation="portrait" xlink:type="simple" id="oo_35428.jpg"/></fig><fig id="F16" position="float" orientation="portrait"><label>Figures 62–65.</label><caption><p>Dorsal habitus, <tp:taxon-name><tp:taxon-name-part taxon-name-part-type="genus">Carabus</tp:taxon-name-part> (<tp:taxon-name-part taxon-name-part-type="subgenus">Archiplectes</tp:taxon-name-part>) <tp:taxon-name-part taxon-name-part-type="species">besleticus</tp:taxon-name-part> <tp:taxon-name-part taxon-name-part-type="subspecies">napraensis</tp:taxon-name-part></tp:taxon-name>. <bold>62–64</bold> Abkhazia, Bzybian Mt. Range, Mt. Chibzharga (paratypes) <bold>65</bold> same locality (paratype) (after <xref ref-type="bibr" rid="B8">Retezár 2008</xref>).</p></caption><graphic xmlns:xlink="http://www.w3.org/1999/xlink" xlink:href="zookeys-463-021-g016.jpg" position="float" orientation="portrait" xlink:type="simple" id="oo_35434.jpg"/></fig><table-wrap id="T2" position="float" orientation="portrait"><label>Table 2.</label><caption><p>Morphometric characteristic of males (n = 16) and females (n = 31) of <tp:taxon-name><tp:taxon-name-part taxon-name-part-type="genus">Carabus</tp:taxon-name-part> (<tp:taxon-name-part taxon-name-part-type="subgenus">Archiplectes</tp:taxon-name-part>) <tp:taxon-name-part taxon-name-part-type="species">satyrus</tp:taxon-name-part></tp:taxon-name> and males (n = 83) and females (n = 91) of <tp:taxon-name><tp:taxon-name-part taxon-name-part-type="genus">Carabus</tp:taxon-name-part> (<tp:taxon-name-part taxon-name-part-type="subgenus">Archiplectes</tp:taxon-name-part>) <tp:taxon-name-part taxon-name-part-type="species">besleticus</tp:taxon-name-part></tp:taxon-name> subspecies.</p></caption><table rules="all"><tbody><tr><th rowspan="1" colspan="1">Species/subspecies, locality, number of specimens studied</th><th rowspan="1" colspan="1">GBL<xref ref-type="table-fn" rid="TN21">*</xref></th><th rowspan="1" colspan="1">SBL</th><th rowspan="1" colspan="1">HW</th><th rowspan="1" colspan="1">PW</th><th rowspan="1" colspan="1">PB</th><th rowspan="1" colspan="1">PL</th><th rowspan="1" colspan="1">EL</th><th rowspan="1" colspan="1">EW</th><th rowspan="1" colspan="1">PW/PL</th><th rowspan="1" colspan="1">PW/PB</th><th rowspan="1" colspan="1">EL/EW</th><th rowspan="1" colspan="1">EL/PL</th><th rowspan="1" colspan="1">EW/PW</th></tr><tr><td rowspan="1" colspan="14"><bold>Males</bold></td></tr><tr><td rowspan="1" colspan="1"><italic><tp:taxon-name><tp:taxon-name-part taxon-name-part-type="species">satyrus</tp:taxon-name-part></tp:taxon-name></italic><break/> Village Merkheul, 120–230 m, 16 ex.</td><td rowspan="1" colspan="1">31.1–35.7<break/> 33.84</td><td rowspan="1" colspan="1">28.6–33.1<break/> 31.22</td><td rowspan="1" colspan="1">5.0–5.65<break/> 5.39</td><td rowspan="1" colspan="1">6.8–8.6<break/> 7.84</td><td rowspan="1" colspan="1">5.75–6.85<break/> 6.33</td><td rowspan="1" colspan="1">5.65–6.6<break/> 5.97</td><td rowspan="1" colspan="1">18.2–21.4<break/> 19.75</td><td rowspan="1" colspan="1">9.95–11.35<break/> 10.73</td><td rowspan="1" colspan="1">1.13–1.43<break/> 1.32</td><td rowspan="1" colspan="1">1.06–1.36<break/> 1.24</td><td rowspan="1" colspan="1">1.64–2.02<break/> 1.84</td><td rowspan="1" colspan="1">3.03–3.68<break/> 3.32</td><td rowspan="1" colspan="1">1.22–1.49<break/> 1.37</td></tr><tr><td rowspan="1" colspan="1"><italic><tp:taxon-name><tp:taxon-name-part taxon-name-part-type="species">besleticus</tp:taxon-name-part></tp:taxon-name></italic><break/> <italic><tp:taxon-name><tp:taxon-name-part taxon-name-part-type="species">resheviensis</tp:taxon-name-part></tp:taxon-name></italic> <break/> vall. riv. Reshevie, 700 m, 29 ex.</td><td rowspan="1" colspan="1">34.5–39.0<break/> 37.62</td><td rowspan="1" colspan="1">32.6–37.0<break/> 35.15</td><td rowspan="1" colspan="1">5.75–6.35<break/> 6.03</td><td rowspan="1" colspan="1">8.0–9.5<break/> 8.58</td><td rowspan="1" colspan="1">6.8–8.2<break/> 7.19</td><td rowspan="1" colspan="1">5.5–7.0<break/> 6.27</td><td rowspan="1" colspan="1">21–22.7<break/> 21.45</td><td rowspan="1" colspan="1">12.1–15<break/> 13.51</td><td rowspan="1" colspan="1">1.18–1.55<break/> 1.37</td><td rowspan="1" colspan="1">1.1–1.3<break/> 1.19</td><td rowspan="1" colspan="1">1.42–1.78<break/> 1.59</td><td rowspan="1" colspan="1">3–3.79<break/> 3.43</td><td rowspan="1" colspan="1">1.41–1.83<break/> 1.58</td></tr><tr><td rowspan="1" colspan="1"><italic><tp:taxon-name><tp:taxon-name-part taxon-name-part-type="species">besleticus</tp:taxon-name-part></tp:taxon-name></italic><break/> <italic><tp:taxon-name><tp:taxon-name-part taxon-name-part-type="species">adzinbai</tp:taxon-name-part></tp:taxon-name></italic> <break/> Mt. Akibakhu, 2000 m, 1 ex.</td><td rowspan="1" colspan="1">31.0</td><td rowspan="1" colspan="1">29.0</td><td rowspan="1" colspan="1">6.5</td><td rowspan="1" colspan="1">7.5</td><td rowspan="1" colspan="1">6.5</td><td rowspan="1" colspan="1">6.0</td><td rowspan="1" colspan="1">20.0</td><td rowspan="1" colspan="1">12.4</td><td rowspan="1" colspan="1">1.25</td><td rowspan="1" colspan="1">1.15</td><td rowspan="1" colspan="1">1.61</td><td rowspan="1" colspan="1">3.33</td><td rowspan="1" colspan="1">1.65</td></tr><tr><td rowspan="1" colspan="1"><italic><tp:taxon-name><tp:taxon-name-part taxon-name-part-type="species">besleticus</tp:taxon-name-part></tp:taxon-name></italic><break/> <italic><tp:taxon-name><tp:taxon-name-part taxon-name-part-type="species">mtsaranus</tp:taxon-name-part></tp:taxon-name></italic><break/> vall. riv. Mtsara, 550–750 m, 10 ex.</td><td rowspan="1" colspan="1">35.25–37.1<break/> 35.77</td><td rowspan="1" colspan="1">31.8–34.0<break/> 32.82</td><td rowspan="1" colspan="1">5.5–5.75<break/> 5.59</td><td rowspan="1" colspan="1">7.5–8.85<break/> 8.19</td><td rowspan="1" colspan="1">6.4–7.2<break/> 6.81</td><td rowspan="1" colspan="1">5.55–6.9<break/> 6.1</td><td rowspan="1" colspan="1">19.6–22.15<break/> 20.79</td><td rowspan="1" colspan="1">11.15–12.55<break/> 11.87</td><td rowspan="1" colspan="1">1.14–1.48<break/> 1.35</td><td rowspan="1" colspan="1">1.15–1.26<break/> 1.2</td><td rowspan="1" colspan="1">1.65–1.85<break/> 1.75</td><td rowspan="1" colspan="1">2.84–3.87<break/> 3.42</td><td rowspan="1" colspan="1">1.3–1.63<break/> 1.45</td></tr><tr><td rowspan="1" colspan="1"><italic><tp:taxon-name><tp:taxon-name-part taxon-name-part-type="species">besleticus</tp:taxon-name-part></tp:taxon-name></italic><break/> <italic><tp:taxon-name><tp:taxon-name-part taxon-name-part-type="species">besleticus</tp:taxon-name-part></tp:taxon-name></italic><break/> Mt. Birtzkha, 300 m, 20 ex.</td><td rowspan="1" colspan="1">32.0–38.0<break/> 34.68</td><td rowspan="1" colspan="1">30.5–34.65<break/> 32.29</td><td rowspan="1" colspan="1">5.4–6.3<break/> 5.87</td><td rowspan="1" colspan="1">7.55–9.75<break/> 8.36</td><td rowspan="1" colspan="1">6.25–8.0<break/> 7.21</td><td rowspan="1" colspan="1">5.65–6.5<break/> 6.12</td><td rowspan="1" colspan="1">20–22.5<break/> 21.34</td><td rowspan="1" colspan="1">10.9–13<break/> 12.23</td><td rowspan="1" colspan="1">1.26–1.53<break/> 1.37</td><td rowspan="1" colspan="1">1.03–1.33<break/> 1.17</td><td rowspan="1" colspan="1">1.62–1.86<break/> 1.75</td><td rowspan="1" colspan="1">3.29–3.75<break/> 3.49</td><td rowspan="1" colspan="1">1.23–1.63<break/> 1.47</td></tr><tr><td rowspan="1" colspan="1"><italic><tp:taxon-name><tp:taxon-name-part taxon-name-part-type="species">besleticus</tp:taxon-name-part></tp:taxon-name></italic><break/> <italic><tp:taxon-name><tp:taxon-name-part taxon-name-part-type="species">dsykhvensis</tp:taxon-name-part></tp:taxon-name></italic><break/> Mt. Dzykhva, 2000 m, 19 ex.</td><td rowspan="1" colspan="1">23.3–26.5<break/> 25.2</td><td rowspan="1" colspan="1">21.7–25.4<break/> 23.41</td><td rowspan="1" colspan="1">4.0–5.0<break/> 4.46</td><td rowspan="1" colspan="1">5.65–6.4<break/> 6.13</td><td rowspan="1" colspan="1">4.6–5.6<break/> 5.06</td><td rowspan="1" colspan="1">4.0–4.6<break/> 4.29</td><td rowspan="1" colspan="1">13.4–15.8<break/> 14.56</td><td rowspan="1" colspan="1">8.0–9.2<break/> 8.65</td><td rowspan="1" colspan="1">1.2–1.58<break/> 1.43</td><td rowspan="1" colspan="1">1.07–1.37<break/> 1.22</td><td rowspan="1" colspan="1">1.56–1.85<break/> 1.68</td><td rowspan="1" colspan="1">3.08–3.59<break/> 3.39</td><td rowspan="1" colspan="1">1.29–1.51<break/> 1.41</td></tr><tr><td rowspan="1" colspan="1"><italic><tp:taxon-name><tp:taxon-name-part taxon-name-part-type="species">besleticus</tp:taxon-name-part></tp:taxon-name></italic><break/> <italic><tp:taxon-name><tp:taxon-name-part taxon-name-part-type="species">duripshensis</tp:taxon-name-part></tp:taxon-name></italic><break/> Bzybian Mt. Range. 420–550 m, 2 ex.</td><td rowspan="1" colspan="1">32.45–32.5<break/> 32.48</td><td rowspan="1" colspan="1">29.75–30.0<break/> 29.88</td><td rowspan="1" colspan="1">4.75–5.3<break/> 5.03</td><td rowspan="1" colspan="1">7.2–7.6<break/> 7.4</td><td rowspan="1" colspan="1">5.65–5.75<break/> 5.7</td><td rowspan="1" colspan="1">5.15–5.85<break/> 5.5</td><td rowspan="1" colspan="1">19.1<break/> 19.1</td><td rowspan="1" colspan="1">10.6–10.8<break/> 10.7</td><td rowspan="1" colspan="1">1.30–1.40<break/> 1.35</td><td rowspan="1" colspan="1">1.27–1.32<break/> 1.30</td><td rowspan="1" colspan="1">1.77–1.80<break/> 1.79</td><td rowspan="1" colspan="1">3.26–3.71<break/> 3.49</td><td rowspan="1" colspan="1">1.42–1.47<break/> 1.45</td></tr><tr><td rowspan="1" colspan="1"><italic><tp:taxon-name><tp:taxon-name-part taxon-name-part-type="species">besleticus</tp:taxon-name-part></tp:taxon-name></italic><break/> <italic><tp:taxon-name><tp:taxon-name-part taxon-name-part-type="species">napraensis</tp:taxon-name-part></tp:taxon-name></italic><break/> NW of Bzybian Mt. Range, 1900–2000 m, 2 ex.</td><td rowspan="1" colspan="1">28.8–30.7<break/> 29.75</td><td rowspan="1" colspan="1">26.45–28.15<break/> 27.3</td><td rowspan="1" colspan="1">4.85–5.15<break/> 5.0</td><td rowspan="1" colspan="1">6.65–6.85<break/> 6.75</td><td rowspan="1" colspan="1">5.25–5.8<break/> 5.53</td><td rowspan="1" colspan="1">5.25–5.25<break/> 5.25</td><td rowspan="1" colspan="1">17.0–17.65<break/> 17.33</td><td rowspan="1" colspan="1">9.8–10.55<break/> 10.18</td><td rowspan="1" colspan="1">1.27–1.31<break/> 1.29</td><td rowspan="1" colspan="1">1.18–1.27<break/> 1.22</td><td rowspan="1" colspan="1">1.67–1.74<break/> 1.70</td><td rowspan="1" colspan="1">3.24–3.36<break/> 3.30</td><td rowspan="1" colspan="1">1.48–1.54<break/> 1.51</td></tr><tr><td rowspan="1" colspan="14"><bold>Females</bold></td></tr><tr><td rowspan="1" colspan="1"><italic><tp:taxon-name><tp:taxon-name-part taxon-name-part-type="species">satyrus</tp:taxon-name-part></tp:taxon-name></italic><break/> Village Merkheul, 120–230 m, 31 ex.</td><td rowspan="1" colspan="1">32.2–39.75<break/> 36.11</td><td rowspan="1" colspan="1">29.5–37.25<break/> 33.24</td><td rowspan="1" colspan="1">5.25–6.3<break/> 5.81</td><td rowspan="1" colspan="1">7.5–9.5<break/> 8.58</td><td rowspan="1" colspan="1">6.0–7.6<break/> 6.9</td><td rowspan="1" colspan="1">5.35–8.0<break/> 6.33</td><td rowspan="1" colspan="1">18.0–24.15<break/> 21.04</td><td rowspan="1" colspan="1">10.9–13.4<break/> 11.71</td><td rowspan="1" colspan="1">1.03–1.57<break/> 1.37</td><td rowspan="1" colspan="1">1.08–1.36<break/> 1.24</td><td rowspan="1" colspan="1">1.6–1.97<break/> 1.80</td><td rowspan="1" colspan="1">2.48–3.79<break/> 3.35</td><td rowspan="1" colspan="1">1.22–1.51<break/> 1.37</td></tr><tr><td rowspan="1" colspan="1"><italic><tp:taxon-name><tp:taxon-name-part taxon-name-part-type="species">besleticus</tp:taxon-name-part></tp:taxon-name></italic><break/> <italic><tp:taxon-name><tp:taxon-name-part taxon-name-part-type="species">resheviensis</tp:taxon-name-part></tp:taxon-name></italic> <break/> vall. riv. Reshevie, 700 m, 28 ex</td><td rowspan="1" colspan="1">37.15–43<break/> 40.61</td><td rowspan="1" colspan="1">34.15–41<break/> 37.9</td><td rowspan="1" colspan="1">5.7–7.2<break/> 6.6</td><td rowspan="1" colspan="1">8.25–10<break/> 9.43</td><td rowspan="1" colspan="1">6.5–9.0<break/> 7.92</td><td rowspan="1" colspan="1">5.6–7.2<break/> 6.5</td><td rowspan="1" colspan="1">19.8–25<break/> 23.59</td><td rowspan="1" colspan="1">12.25–16<break/> 13.74</td><td rowspan="1" colspan="1">1.29–1.67<break/> 1.45</td><td rowspan="1" colspan="1">1.06–1.33<break/> 1.2</td><td rowspan="1" colspan="1">1.52–1.92<break/> 1.72</td><td rowspan="1" colspan="1">2.96–4.08<break/> 3.64</td><td rowspan="1" colspan="1">1.3–1.67<break/> 1.46</td></tr><tr><td rowspan="1" colspan="1"><italic><tp:taxon-name><tp:taxon-name-part taxon-name-part-type="species">besleticus</tp:taxon-name-part></tp:taxon-name></italic><break/> <italic><tp:taxon-name><tp:taxon-name-part taxon-name-part-type="species">adzinbai</tp:taxon-name-part></tp:taxon-name></italic> <break/> Mt. Akibakhu, 2000 m, 10 ex.</td><td rowspan="1" colspan="1">32–35.75<break/> 33.33</td><td rowspan="1" colspan="1">30.0–32.9<break/> 31.24</td><td rowspan="1" colspan="1">5.85–6.5<break/> 6.06</td><td rowspan="1" colspan="1">7.5–9.5<break/> 8.33</td><td rowspan="1" colspan="1">6.5–8.5<break/> 7.31</td><td rowspan="1" colspan="1">6.0–7.5<break/> 6.66</td><td rowspan="1" colspan="1">20.65–22.5<break/> 21.7</td><td rowspan="1" colspan="1">11.25–13<break/> 12.65</td><td rowspan="1" colspan="1">1.14–1.42<break/> 1.25</td><td rowspan="1" colspan="1">1.0–1.26<break/> 1.14</td><td rowspan="1" colspan="1">1.64–1.84<break/> 1.72</td><td rowspan="1" colspan="1">2.93–3.67<break/> 3.27</td><td rowspan="1" colspan="1">1.32–1.73<break/> 1.53</td></tr><tr><td rowspan="1" colspan="1"><italic><tp:taxon-name><tp:taxon-name-part taxon-name-part-type="species">besleticus</tp:taxon-name-part></tp:taxon-name></italic><break/> <italic><tp:taxon-name><tp:taxon-name-part taxon-name-part-type="species">mtsaranus</tp:taxon-name-part></tp:taxon-name></italic> <break/> vall. riv. Mtsara, 550–750 m, 10 ex.</td><td rowspan="1" colspan="1">37.5–41.25<break/> 39.28</td><td rowspan="1" colspan="1">34.5–37.75<break/> 36.11</td><td rowspan="1" colspan="1">5.8–6.25<break/> 6.01</td><td rowspan="1" colspan="1">8.3–9.5<break/> 9.12</td><td rowspan="1" colspan="1">7.0–8.15<break/> 7.43</td><td rowspan="1" colspan="1">5.85–7.0<break/> 6.51</td><td rowspan="1" colspan="1">21.7–24<break/> 22.74</td><td rowspan="1" colspan="1">12.1–13.5<break/> 12.67</td><td rowspan="1" colspan="1">1.26–1.56<break/> 1.41</td><td rowspan="1" colspan="1">1.13–1.32<break/> 1.23</td><td rowspan="1" colspan="1">1.73–1.98<break/> 1.8</td><td rowspan="1" colspan="1">3.29–3.86<break/> 3.5</td><td rowspan="1" colspan="1">1.29–1.47<break/> 1.39</td></tr><tr><td rowspan="1" colspan="1"><italic><tp:taxon-name><tp:taxon-name-part taxon-name-part-type="species">besleticus</tp:taxon-name-part></tp:taxon-name></italic><break/> <italic><tp:taxon-name><tp:taxon-name-part taxon-name-part-type="species">besleticus</tp:taxon-name-part></tp:taxon-name></italic> <break/> Mt. Birtzkha, 300 m, 20 ex.</td><td rowspan="1" colspan="1">38.0–40.75<break/> 38.95</td><td rowspan="1" colspan="1">35.15–38.0<break/> 36.45</td><td rowspan="1" colspan="1">5.85–6.5<break/> 6.27</td><td rowspan="1" colspan="1">8.5–11.0<break/> 9.74</td><td rowspan="1" colspan="1">7.0–9.0<break/> 8.19</td><td rowspan="1" colspan="1">6.0–7.2<break/> 6.68</td><td rowspan="1" colspan="1">22.45–24.0<break/> 23.22</td><td rowspan="1" colspan="1">12.15–14.4<break/> 13.06</td><td rowspan="1" colspan="1">1.25–1.62<break/> 1.46</td><td rowspan="1" colspan="1">1.11–1.31<break/> 1.19</td><td rowspan="1" colspan="1">1.64–1.86<break/> 1.78</td><td rowspan="1" colspan="1">3.19–3.88<break/> 3.48</td><td rowspan="1" colspan="1">1.13–1.47<break/> 1.35</td></tr><tr><td rowspan="1" colspan="1"><italic><tp:taxon-name><tp:taxon-name-part taxon-name-part-type="species">besleticus</tp:taxon-name-part></tp:taxon-name></italic><break/> <italic><tp:taxon-name><tp:taxon-name-part taxon-name-part-type="species">besleticus</tp:taxon-name-part></tp:taxon-name></italic> <break/> Village Abzhakva, 70 m, 1 ex.</td><td rowspan="1" colspan="1">39.0</td><td rowspan="1" colspan="1">36.0</td><td rowspan="1" colspan="1">6.5</td><td rowspan="1" colspan="1">10.3</td><td rowspan="1" colspan="1">8.1</td><td rowspan="1" colspan="1">7.0</td><td rowspan="1" colspan="1">22.5</td><td rowspan="1" colspan="1">13.5</td><td rowspan="1" colspan="1">1.46</td><td rowspan="1" colspan="1">1.27</td><td rowspan="1" colspan="1">1.67</td><td rowspan="1" colspan="1">3.21</td><td rowspan="1" colspan="1">1.32</td></tr><tr><td rowspan="1" colspan="1"><italic><tp:taxon-name><tp:taxon-name-part taxon-name-part-type="species">besleticus</tp:taxon-name-part></tp:taxon-name></italic><break/> <italic><tp:taxon-name><tp:taxon-name-part taxon-name-part-type="species">dsykhvensis</tp:taxon-name-part></tp:taxon-name></italic><break/> Mt. Dzykhva, 2000 m, 18 ex.</td><td rowspan="1" colspan="1">23.3–26.5<break/> 25.2</td><td rowspan="1" colspan="1">23.65–26.3<break/> 25.18</td><td rowspan="1" colspan="1">4.0–4.9<break/> 4.44</td><td rowspan="1" colspan="1">6.0–7.3<break/> 6.47</td><td rowspan="1" colspan="1">5.0–6.8<break/> 5.53</td><td rowspan="1" colspan="1">4.2–4.9<break/> 4.44</td><td rowspan="1" colspan="1">14.65–17.0<break/> 15.5</td><td rowspan="1" colspan="1">8.65–10<break/> 9.38</td><td rowspan="1" colspan="1">1.3–1.62<break/> 1.46</td><td rowspan="1" colspan="1">1.03–1.3<break/> 1.17</td><td rowspan="1" colspan="1">1.5–1.79<break/> 1.66</td><td rowspan="1" colspan="1">3.33–3.67<break/> 3.49</td><td rowspan="1" colspan="1">1.34–1.59<break/> 1.45</td></tr><tr><td rowspan="1" colspan="1"><italic><tp:taxon-name><tp:taxon-name-part taxon-name-part-type="species">besleticus</tp:taxon-name-part></tp:taxon-name></italic><break/> <italic><tp:taxon-name><tp:taxon-name-part taxon-name-part-type="species">duripshensis</tp:taxon-name-part></tp:taxon-name></italic><break/> Bzybian Mt. Range, 420–550 m, 2 ex.</td><td rowspan="1" colspan="1">32.5–32.6<break/> 32.55</td><td rowspan="1" colspan="1">30.0–30.3<break/> 30.15</td><td rowspan="1" colspan="1">5.25–5.25<break/> 5.25</td><td rowspan="1" colspan="1">7.25–7.3<break/> 7.28</td><td rowspan="1" colspan="1">5.75–6.3<break/> 6.03</td><td rowspan="1" colspan="1">5.65–5.75<break/> 5.7</td><td rowspan="1" colspan="1">19.0–20.0<break/> 19.5</td><td rowspan="1" colspan="1">10.5–10.75<break/> 10.63</td><td rowspan="1" colspan="1">1.27–1.28<break/> 1.28</td><td rowspan="1" colspan="1">1.16–1.26<break/> 1.21</td><td rowspan="1" colspan="1">1.81–1.86<break/> 1.83</td><td rowspan="1" colspan="1">3.36–3.48<break/> 3.42</td><td rowspan="1" colspan="1">1.45–1.47<break/> 1.46</td></tr><tr><td rowspan="1" colspan="1"><italic><tp:taxon-name><tp:taxon-name-part taxon-name-part-type="species">besleticus</tp:taxon-name-part></tp:taxon-name></italic><break/> <italic><tp:taxon-name><tp:taxon-name-part taxon-name-part-type="species">napraensis</tp:taxon-name-part></tp:taxon-name></italic><break/> NW of Bzybian Mt. Range, 1900–2000 m, 2 ex.</td><td rowspan="1" colspan="1">31.7–33.7<break/> 32.7</td><td rowspan="1" colspan="1">29.35–30.6<break/> 29.98</td><td rowspan="1" colspan="1">5.35–5.5<break/> 5.43</td><td rowspan="1" colspan="1">7.6–7.9<break/> 7.75</td><td rowspan="1" colspan="1">6.35–6.45<break/> 6.4</td><td rowspan="1" colspan="1">5.15–5.3<break/> 5.23</td><td rowspan="1" colspan="1">19.0–20.35<break/> 19.68</td><td rowspan="1" colspan="1">10.5–12.0<break/> 11.25</td><td rowspan="1" colspan="1">1.48–1.49<break/> 1.48</td><td rowspan="1" colspan="1">1.20–1.22<break/> 1.21</td><td rowspan="1" colspan="1">1.70–1.81<break/> 1.75</td><td rowspan="1" colspan="1">3.69–3.84<break/> 3.76</td><td rowspan="1" colspan="1">1.38–1.52<break/> 1.45</td></tr></tbody></table><table-wrap-foot><fn id="TN21"><label>*</label><p>for abbreviations see text.</p></fn></table-wrap-foot></table-wrap><fn id="TN21"><label>*</label><p>for abbreviations see text.</p></fn></tp:treatment-sec><ref-list><ref id="B8"><mixed-citation xmlns:xlink="http://www.w3.org/1999/xlink" xlink:type="simple"><person-group><name name-style="western"><surname>Retezár</surname><given-names>I</given-names></name></person-group> (<year>2008</year>) <source>The <italic><tp:taxon-name><tp:taxon-name-part taxon-name-part-type="genus">Carabus</tp:taxon-name-part></tp:taxon-name></italic> of Abkhazia, Caucasus (<tp:taxon-name><tp:taxon-name-part taxon-name-part-type="order">Coleoptera</tp:taxon-name-part></tp:taxon-name>, <tp:taxon-name><tp:taxon-name-part taxon-name-part-type="family">Carabidae</tp:taxon-name-part></tp:taxon-name>): Iconography, genital morphology, systematics and faunistics.</source><publisher-name>Mesterprint Kft.</publisher-name>, <publisher-loc>Budapest</publisher-loc>, <size units="page">60 pp</size>.</mixed-citation></ref><ref id="B2"><mixed-citation xmlns:xlink="http://www.w3.org/1999/xlink" xlink:type="simple"><person-group><name name-style="western"><surname>Bousquet</surname><given-names>Y</given-names></name><name name-style="western"><surname>Březina</surname><given-names>B</given-names></name><name name-style="western"><surname>Davies</surname><given-names>A</given-names></name><name name-style="western"><surname>Farkač</surname><given-names>J</given-names></name><name name-style="western"><surname>Smetana</surname><given-names>A</given-names></name></person-group> (<year>2003</year>) <article-title>Tribe <tp:taxon-name><tp:taxon-name-part taxon-name-part-type="tribe">Carabini</tp:taxon-name-part></tp:taxon-name> Latreille, 1802.</article-title> In: <person-group><name name-style="western"><surname>Löbl</surname><given-names>I</given-names></name><name name-style="western"><surname>Smetana</surname><given-names>A</given-names></name></person-group> (<role>Eds</role>) <source>Catalogue of Palaearctic <tp:taxon-name><tp:taxon-name-part taxon-name-part-type="order">Coleoptera</tp:taxon-name-part></tp:taxon-name></source>, <volume>Vol. 1</volume>. <publisher-name>Apollo Books</publisher-name>, <publisher-loc>Stenstrup</publisher-loc>, <fpage>118</fpage>–<lpage>201</lpage>.</mixed-citation></ref><ref id="B3"><mixed-citation xmlns:xlink="http://www.w3.org/1999/xlink" xlink:type="simple"><person-group><name name-style="western"><surname>Deuve</surname><given-names>T</given-names></name></person-group> (<year>2004</year>) <source>Illustrated Catalogue of the Genus <italic><tp:taxon-name><tp:taxon-name-part taxon-name-part-type="genus">Carabus</tp:taxon-name-part></tp:taxon-name></italic> of the World (<tp:taxon-name><tp:taxon-name-part taxon-name-part-type="order">Coleoptera</tp:taxon-name-part></tp:taxon-name>: <tp:taxon-name><tp:taxon-name-part taxon-name-part-type="family">Carabidae</tp:taxon-name-part></tp:taxon-name>).</source><publisher-name>Pensoft Publishers</publisher-name>, <publisher-loc>Soﬁa-Moscow</publisher-loc>, <size units="page">461 pp</size>.</mixed-citation></ref><ref id="B1"><mixed-citation xmlns:xlink="http://www.w3.org/1999/xlink" xlink:type="simple"><person-group><name name-style="western"><surname>Belousov</surname><given-names>IA</given-names></name><name name-style="western"><surname>Zamotajlov</surname><given-names>AS</given-names></name></person-group> (<year>1993</year>) <article-title>On new carabids of the genus <italic><tp:taxon-name><tp:taxon-name-part taxon-name-part-type="genus">Carabus</tp:taxon-name-part></tp:taxon-name></italic> L. (<tp:taxon-name><tp:taxon-name-part taxon-name-part-type="order">Coleoptera</tp:taxon-name-part></tp:taxon-name>, <tp:taxon-name><tp:taxon-name-part taxon-name-part-type="family">Carabidae</tp:taxon-name-part></tp:taxon-name>) from the Caucasus. 4<sup>th</sup> contribution.</article-title><source>Entomologica Basiliensia</source><volume>16</volume>: <fpage>37</fpage>–<lpage>57</lpage>.</mixed-citation></ref></ref-list></tp:taxon-treatment>
