# Supplementary material for: Contribution to the knowledge of the Carabus (Archiplectes) satyrus Kurnakov, 1962, species complex in Abkhazia (Coleoptera, Carabidae, Carabini)
Source: Zookeys. 2014 Dec 12;(463):21–56. doi: 10.3897/zookeys.463.8499 (PMC4294300; doi:10.3897/zookeys.463.8499)
Supplement: XML Treatment for Carabus (Archiplectes) besleticus adzinbai [file zookeys.463.8499-treatment7.xml]

<!DOCTYPE tp:taxon-treatment
  PUBLIC "-//TaxonX//DTD Taxonomic Treatment Publishing DTD v0 20100105//EN" "tax-treatment-NSO.dtd">
<tp:taxon-treatment xmlns:tp="http://www.plazi.org/taxpub"><tp:treatment-meta><kwd-group><label>Taxon classification</label><kwd><named-content content-type="kingdom">Animalia</named-content></kwd><kwd><named-content content-type="order">Coleoptera</named-content></kwd><kwd><named-content content-type="family">Carabidae</named-content></kwd></kwd-group><mixed-citation publication-type="journal"><person-group><name><surname>Solodovnikov</surname><given-names>Igor A.</given-names></name><name><surname>Zamotajlov</surname><given-names>Alexandr S.</given-names></name><name><surname>Fominykh</surname><given-names>Dmitriy D.</given-names></name><name><surname>Titarenko</surname><given-names>Andrey Y.</given-names></name></person-group><article-title>Contribution to the knowledge of the <tp:taxon-name><tp:taxon-name-part taxon-name-part-type="genus">Carabus</tp:taxon-name-part> (<tp:taxon-name-part taxon-name-part-type="subgenus">Archiplectes</tp:taxon-name-part>) <tp:taxon-name-part taxon-name-part-type="species">satyrus</tp:taxon-name-part></tp:taxon-name> Kurnakov, 1962, species complex in Abkhazia (<tp:taxon-name><tp:taxon-name-part taxon-name-part-type="order">Coleoptera</tp:taxon-name-part></tp:taxon-name>, <tp:taxon-name><tp:taxon-name-part taxon-name-part-type="family">Carabidae</tp:taxon-name-part></tp:taxon-name>, <tp:taxon-name><tp:taxon-name-part taxon-name-part-type="tribe">Carabini</tp:taxon-name-part></tp:taxon-name>)</article-title><source>Zookeys</source><day>12</day><month>12</month><year>2014</year><volume>2014</volume><issue>463</issue><fpage>21</fpage><lpage>56</lpage><pub-id pub-id-type="doi">10.3897/zookeys.463.8499</pub-id></mixed-citation></tp:treatment-meta><tp:nomenclature><tp:taxon-name>
                        <tp:taxon-name-part taxon-name-part-type="genus">Carabus</tp:taxon-name-part>
                        (<tp:taxon-name-part taxon-name-part-type="subgenus">Archiplectes</tp:taxon-name-part>)
                        <tp:taxon-name-part taxon-name-part-type="species">besleticus</tp:taxon-name-part>
                        <tp:taxon-name-part taxon-name-part-type="subspecies">adzinbai</tp:taxon-name-part>
                    </tp:taxon-name><tp:taxon-authority>Retezár, 2013</tp:taxon-authority><xref ref-type="fig" rid="F4">Figs 4</xref><xref ref-type="fig" rid="F7">, 7</xref><!--PageBreak--><!--PageBreak--><tp:nomenclature-citation-list><tp:nomenclature-citation><tp:taxon-name><tp:taxon-name-part taxon-name-part-type="genus">Carabus</tp:taxon-name-part> (<tp:taxon-name-part taxon-name-part-type="subgenus">Archiplectes</tp:taxon-name-part>) <tp:taxon-name-part taxon-name-part-type="species">satyrus</tp:taxon-name-part> <tp:taxon-name-part taxon-name-part-type="subspecies">adzinbai</tp:taxon-name-part></tp:taxon-name><comment> Retezár, 2013: 2</comment></tp:nomenclature-citation></tp:nomenclature-citation-list></tp:nomenclature><tp:treatment-sec sec-type="Comparative material examined"><title>Comparative material examined.</title><p>15 specimens were examined (12 specimens measured, 1 male genitalia preparations studied): 1 male, 2 females, Abkhazia, Bzybian Mt. Range, N slope of Mt. Akibakhu (=Turetskaya shapka), 2000 m, alpine zone, 14.VI.-09.VIII.1986, leg. A. Koval (cZAM); 1 male, 10 females, Abkhazia, Bzybian Mt. Range, N slope of Mt. Akibakhu (=Turetskaya shapka), 2000 m, alpine zone, 7–10.VII.2010, leg. D. Fominykh, A. Bondarenko (cFDD, cSIA); 1 female, Abkhazia, Gudauta distr., S slope Bzybian Mt.R., NW Mt.Akugra, <named-content xmlns:xlink="http://www.w3.org/1999/xlink" content-type="dwc:verbatimCoordinates" xlink:type="simple">43°18'N / 40°43'E</named-content>, h = 2130–1150 m, alpine zone, 08.08.2014, leg. I. Solodovnikov, E. Tatun (cSIA).</p></tp:treatment-sec><tp:treatment-sec sec-type="Description"><title>Description.</title><p>Large form, males 31.0–32.0 mm, according to <xref ref-type="bibr" rid="B9">Retezár (2013)</xref> 32–34 mm long, females 32.0–35.8 mm, according to <xref ref-type="bibr" rid="B9">Retezár (2013)</xref> 33–37 mm long. Underside black, dorsum usually with bright metallic lustre, dark bronze, greenish-bronze, dark blue, reddish-bronze or black, pronotum often greenish; mandibles, palpi, antennae, and legs black. Habitus see Retezár, 2013.</p><p>Head normal, frons coarsely, neck moderately wrinkled. Pronotum subquadrate, broadest in anterior one third, PW/PL = 1.14–1.42 (1.25), PW/PB = 1.0–1.26 (1.14), lateral sides of pronotum slightly sinuated before hind angles, the latter strongly protruding backwards and sidewards, pointed apically. Median groove distinct, disk moderately, basal foveae coarsely rugose. Elytra oblong-ovate, broadest behind their middle, EL/EW = 1.61–1.77 (1.69) in males and 1.64–1.85 (1.72) 1.73–1.98 in females. Elytral sculpture somewhat identical in males and females, forming coarse and precise series of links, primary interspaces elevated stronger than secondary ones, regularly interrupted by large foveae. Table <xref ref-type="table" rid="T2">2</xref> lists the main morphometric measurements of one studied population.</p><p>The shape of the male genitalia is practically identical to that of the other <tp:taxon-name><tp:taxon-name-part taxon-name-part-type="genus">Carabus</tp:taxon-name-part> (<tp:taxon-name-part taxon-name-part-type="subgenus">Archiplectes</tp:taxon-name-part>) <tp:taxon-name-part taxon-name-part-type="species">besleticus</tp:taxon-name-part></tp:taxon-name> taxa.</p></tp:treatment-sec><tp:treatment-sec sec-type="Differential diagnosis"><title>Differential diagnosis.</title><p>This form recently described by <xref ref-type="bibr" rid="B9">Retezár (2013)</xref>, resembles habitually some populations of <tp:taxon-name><tp:taxon-name-part taxon-name-part-type="genus">Carabus</tp:taxon-name-part> (<tp:taxon-name-part taxon-name-part-type="subgenus">Archiplectes</tp:taxon-name-part>) <tp:taxon-name-part taxon-name-part-type="species">besleticus</tp:taxon-name-part> <tp:taxon-name-part taxon-name-part-type="subspecies">mtsaranus</tp:taxon-name-part></tp:taxon-name>, but unlike them represents somewhat different combination of features. However, the significant and stable difference is not still ascertained, accumulation of the further material from the upper forest belt will apparently make possible unequivocal precision of its taxonomic relationships with other neighboring populations.</p></tp:treatment-sec><tp:treatment-sec sec-type="Distribution"><title>Distribution.</title><p>Populates the alpine belt of Mt. Khipsta, Mt. Akugra, and Mt. Akibakhu at an altitude of 2000–2300 m.</p></tp:treatment-sec><tp:treatment-sec sec-type="Habitat"><title>Habitat.</title><p>Prefers alpine herb meadows. Activity of imago proceeds from May to August, beetles being active at melting of snow cover. <tp:taxon-name><tp:taxon-name-part taxon-name-part-type="genus">Carabus</tp:taxon-name-part> (<tp:taxon-name-part taxon-name-part-type="subgenus">Procechenochilus</tp:taxon-name-part>) <tp:taxon-name-part taxon-name-part-type="species">gusevi</tp:taxon-name-part></tp:taxon-name>, <tp:taxon-name><tp:taxon-name-part taxon-name-part-type="genus">Carabus</tp:taxon-name-part> (<tp:taxon-name-part taxon-name-part-type="subgenus">Tribax</tp:taxon-name-part>) <tp:taxon-name-part taxon-name-part-type="species">circassicus</tp:taxon-name-part> <tp:taxon-name-part taxon-name-part-type="subspecies">circassicus</tp:taxon-name-part></tp:taxon-name> (natio <italic><tp:taxon-name><tp:taxon-name-part taxon-name-part-type="form">abasinus</tp:taxon-name-part></tp:taxon-name></italic>), <tp:taxon-name><tp:taxon-name-part taxon-name-part-type="genus">Carabus</tp:taxon-name-part> (<tp:taxon-name-part taxon-name-part-type="subgenus">Tribax</tp:taxon-name-part>) <tp:taxon-name-part taxon-name-part-type="species">constantinovi</tp:taxon-name-part> <tp:taxon-name-part taxon-name-part-type="subspecies">otcharensis</tp:taxon-name-part></tp:taxon-name>, <tp:taxon-name><tp:taxon-name-part taxon-name-part-type="genus">Carabus</tp:taxon-name-part> (<tp:taxon-name-part taxon-name-part-type="subgenus">Tribax</tp:taxon-name-part>) <tp:taxon-name-part taxon-name-part-type="species">agnatus</tp:taxon-name-part></tp:taxon-name>, <tp:taxon-name><tp:taxon-name-part taxon-name-part-type="genus">Carabus</tp:taxon-name-part> (<tp:taxon-name-part taxon-name-part-type="subgenus">Lipaster</tp:taxon-name-part>) <tp:taxon-name-part taxon-name-part-type="species">stjervalli</tp:taxon-name-part> <tp:taxon-name-part taxon-name-part-type="subspecies">humbolti</tp:taxon-name-part></tp:taxon-name> Faldermann, 1835, and <tp:taxon-name><tp:taxon-name-part taxon-name-part-type="genus">Carabus</tp:taxon-name-part> (<tp:taxon-name-part taxon-name-part-type="subgenus">Pachycarabus</tp:taxon-name-part>) <tp:taxon-name-part taxon-name-part-type="species">imitator</tp:taxon-name-part> <tp:taxon-name-part taxon-name-part-type="subspecies">katharinae</tp:taxon-name-part></tp:taxon-name> Reitter, 1896 occur together with this subspecies.</p></tp:treatment-sec><tp:treatment-sec><!--Section generated to contain objects referenced in tp:taxon-treatment.--><fig id="F4" position="float" orientation="portrait"><label>Figure 4.</label><caption><p>Distribution of morphometric characters in females of <tp:taxon-name><tp:taxon-name-part taxon-name-part-type="genus">Carabus</tp:taxon-name-part> (<tp:taxon-name-part taxon-name-part-type="subgenus">Archiplectes</tp:taxon-name-part>) <tp:taxon-name-part taxon-name-part-type="species">besleticus</tp:taxon-name-part></tp:taxon-name> subspecies constructed using discriminant analysis based on 8 parameters.</p></caption><graphic xmlns:xlink="http://www.w3.org/1999/xlink" xlink:href="zookeys-463-021-g004.jpg" position="float" orientation="portrait" xlink:type="simple" id="oo_35422.jpg"/></fig><fig id="F7" position="float" orientation="portrait"><label>Figure 7.</label><caption><p>Distribution map of <tp:taxon-name><tp:taxon-name-part taxon-name-part-type="genus">Carabus</tp:taxon-name-part> (<tp:taxon-name-part taxon-name-part-type="subgenus">Archiplectes</tp:taxon-name-part>) <tp:taxon-name-part taxon-name-part-type="species">satyrus</tp:taxon-name-part></tp:taxon-name>, <tp:taxon-name><tp:taxon-name-part taxon-name-part-type="genus">Carabus</tp:taxon-name-part> (<tp:taxon-name-part taxon-name-part-type="subgenus">Archiplectes</tp:taxon-name-part>) <tp:taxon-name-part taxon-name-part-type="species">besleticus</tp:taxon-name-part></tp:taxon-name>, and <tp:taxon-name><tp:taxon-name-part taxon-name-part-type="genus">Carabus</tp:taxon-name-part> (<tp:taxon-name-part taxon-name-part-type="subgenus">Archiplectes</tp:taxon-name-part>) <tp:taxon-name-part taxon-name-part-type="species">pseudopshuensis</tp:taxon-name-part></tp:taxon-name> in Abkhazia.</p></caption><graphic xmlns:xlink="http://www.w3.org/1999/xlink" xlink:href="zookeys-463-021-g007.jpg" position="float" orientation="portrait" xlink:type="simple" id="oo_35425.jpg"/></fig><table-wrap id="T2" position="float" orientation="portrait"><label>Table 2.</label><caption><p>Morphometric characteristic of males (n = 16) and females (n = 31) of <tp:taxon-name><tp:taxon-name-part taxon-name-part-type="genus">Carabus</tp:taxon-name-part> (<tp:taxon-name-part taxon-name-part-type="subgenus">Archiplectes</tp:taxon-name-part>) <tp:taxon-name-part taxon-name-part-type="species">satyrus</tp:taxon-name-part></tp:taxon-name> and males (n = 83) and females (n = 91) of <tp:taxon-name><tp:taxon-name-part taxon-name-part-type="genus">Carabus</tp:taxon-name-part> (<tp:taxon-name-part taxon-name-part-type="subgenus">Archiplectes</tp:taxon-name-part>) <tp:taxon-name-part taxon-name-part-type="species">besleticus</tp:taxon-name-part></tp:taxon-name> subspecies.</p></caption><table rules="all"><tbody><tr><th rowspan="1" colspan="1">Species/subspecies, locality, number of specimens studied</th><th rowspan="1" colspan="1">GBL<xref ref-type="table-fn" rid="TN21">*</xref></th><th rowspan="1" colspan="1">SBL</th><th rowspan="1" colspan="1">HW</th><th rowspan="1" colspan="1">PW</th><th rowspan="1" colspan="1">PB</th><th rowspan="1" colspan="1">PL</th><th rowspan="1" colspan="1">EL</th><th rowspan="1" colspan="1">EW</th><th rowspan="1" colspan="1">PW/PL</th><th rowspan="1" colspan="1">PW/PB</th><th rowspan="1" colspan="1">EL/EW</th><th rowspan="1" colspan="1">EL/PL</th><th rowspan="1" colspan="1">EW/PW</th></tr><tr><td rowspan="1" colspan="14"><bold>Males</bold></td></tr><tr><td rowspan="1" colspan="1"><italic><tp:taxon-name><tp:taxon-name-part taxon-name-part-type="species">satyrus</tp:taxon-name-part></tp:taxon-name></italic><break/> Village Merkheul, 120–230 m, 16 ex.</td><td rowspan="1" colspan="1">31.1–35.7<break/> 33.84</td><td rowspan="1" colspan="1">28.6–33.1<break/> 31.22</td><td rowspan="1" colspan="1">5.0–5.65<break/> 5.39</td><td rowspan="1" colspan="1">6.8–8.6<break/> 7.84</td><td rowspan="1" colspan="1">5.75–6.85<break/> 6.33</td><td rowspan="1" colspan="1">5.65–6.6<break/> 5.97</td><td rowspan="1" colspan="1">18.2–21.4<break/> 19.75</td><td rowspan="1" colspan="1">9.95–11.35<break/> 10.73</td><td rowspan="1" colspan="1">1.13–1.43<break/> 1.32</td><td rowspan="1" colspan="1">1.06–1.36<break/> 1.24</td><td rowspan="1" colspan="1">1.64–2.02<break/> 1.84</td><td rowspan="1" colspan="1">3.03–3.68<break/> 3.32</td><td rowspan="1" colspan="1">1.22–1.49<break/> 1.37</td></tr><tr><td rowspan="1" colspan="1"><italic><tp:taxon-name><tp:taxon-name-part taxon-name-part-type="species">besleticus</tp:taxon-name-part></tp:taxon-name></italic><break/> <italic><tp:taxon-name><tp:taxon-name-part taxon-name-part-type="species">resheviensis</tp:taxon-name-part></tp:taxon-name></italic> <break/> vall. riv. Reshevie, 700 m, 29 ex.</td><td rowspan="1" colspan="1">34.5–39.0<break/> 37.62</td><td rowspan="1" colspan="1">32.6–37.0<break/> 35.15</td><td rowspan="1" colspan="1">5.75–6.35<break/> 6.03</td><td rowspan="1" colspan="1">8.0–9.5<break/> 8.58</td><td rowspan="1" colspan="1">6.8–8.2<break/> 7.19</td><td rowspan="1" colspan="1">5.5–7.0<break/> 6.27</td><td rowspan="1" colspan="1">21–22.7<break/> 21.45</td><td rowspan="1" colspan="1">12.1–15<break/> 13.51</td><td rowspan="1" colspan="1">1.18–1.55<break/> 1.37</td><td rowspan="1" colspan="1">1.1–1.3<break/> 1.19</td><td rowspan="1" colspan="1">1.42–1.78<break/> 1.59</td><td rowspan="1" colspan="1">3–3.79<break/> 3.43</td><td rowspan="1" colspan="1">1.41–1.83<break/> 1.58</td></tr><tr><td rowspan="1" colspan="1"><italic><tp:taxon-name><tp:taxon-name-part taxon-name-part-type="species">besleticus</tp:taxon-name-part></tp:taxon-name></italic><break/> <italic><tp:taxon-name><tp:taxon-name-part taxon-name-part-type="species">adzinbai</tp:taxon-name-part></tp:taxon-name></italic> <break/> Mt. Akibakhu, 2000 m, 1 ex.</td><td rowspan="1" colspan="1">31.0</td><td rowspan="1" colspan="1">29.0</td><td rowspan="1" colspan="1">6.5</td><td rowspan="1" colspan="1">7.5</td><td rowspan="1" colspan="1">6.5</td><td rowspan="1" colspan="1">6.0</td><td rowspan="1" colspan="1">20.0</td><td rowspan="1" colspan="1">12.4</td><td rowspan="1" colspan="1">1.25</td><td rowspan="1" colspan="1">1.15</td><td rowspan="1" colspan="1">1.61</td><td rowspan="1" colspan="1">3.33</td><td rowspan="1" colspan="1">1.65</td></tr><tr><td rowspan="1" colspan="1"><italic><tp:taxon-name><tp:taxon-name-part taxon-name-part-type="species">besleticus</tp:taxon-name-part></tp:taxon-name></italic><break/> <italic><tp:taxon-name><tp:taxon-name-part taxon-name-part-type="species">mtsaranus</tp:taxon-name-part></tp:taxon-name></italic><break/> vall. riv. Mtsara, 550–750 m, 10 ex.</td><td rowspan="1" colspan="1">35.25–37.1<break/> 35.77</td><td rowspan="1" colspan="1">31.8–34.0<break/> 32.82</td><td rowspan="1" colspan="1">5.5–5.75<break/> 5.59</td><td rowspan="1" colspan="1">7.5–8.85<break/> 8.19</td><td rowspan="1" colspan="1">6.4–7.2<break/> 6.81</td><td rowspan="1" colspan="1">5.55–6.9<break/> 6.1</td><td rowspan="1" colspan="1">19.6–22.15<break/> 20.79</td><td rowspan="1" colspan="1">11.15–12.55<break/> 11.87</td><td rowspan="1" colspan="1">1.14–1.48<break/> 1.35</td><td rowspan="1" colspan="1">1.15–1.26<break/> 1.2</td><td rowspan="1" colspan="1">1.65–1.85<break/> 1.75</td><td rowspan="1" colspan="1">2.84–3.87<break/> 3.42</td><td rowspan="1" colspan="1">1.3–1.63<break/> 1.45</td></tr><tr><td rowspan="1" colspan="1"><italic><tp:taxon-name><tp:taxon-name-part taxon-name-part-type="species">besleticus</tp:taxon-name-part></tp:taxon-name></italic><break/> <italic><tp:taxon-name><tp:taxon-name-part taxon-name-part-type="species">besleticus</tp:taxon-name-part></tp:taxon-name></italic><break/> Mt. Birtzkha, 300 m, 20 ex.</td><td rowspan="1" colspan="1">32.0–38.0<break/> 34.68</td><td rowspan="1" colspan="1">30.5–34.65<break/> 32.29</td><td rowspan="1" colspan="1">5.4–6.3<break/> 5.87</td><td rowspan="1" colspan="1">7.55–9.75<break/> 8.36</td><td rowspan="1" colspan="1">6.25–8.0<break/> 7.21</td><td rowspan="1" colspan="1">5.65–6.5<break/> 6.12</td><td rowspan="1" colspan="1">20–22.5<break/> 21.34</td><td rowspan="1" colspan="1">10.9–13<break/> 12.23</td><td rowspan="1" colspan="1">1.26–1.53<break/> 1.37</td><td rowspan="1" colspan="1">1.03–1.33<break/> 1.17</td><td rowspan="1" colspan="1">1.62–1.86<break/> 1.75</td><td rowspan="1" colspan="1">3.29–3.75<break/> 3.49</td><td rowspan="1" colspan="1">1.23–1.63<break/> 1.47</td></tr><tr><td rowspan="1" colspan="1"><italic><tp:taxon-name><tp:taxon-name-part taxon-name-part-type="species">besleticus</tp:taxon-name-part></tp:taxon-name></italic><break/> <italic><tp:taxon-name><tp:taxon-name-part taxon-name-part-type="species">dsykhvensis</tp:taxon-name-part></tp:taxon-name></italic><break/> Mt. Dzykhva, 2000 m, 19 ex.</td><td rowspan="1" colspan="1">23.3–26.5<break/> 25.2</td><td rowspan="1" colspan="1">21.7–25.4<break/> 23.41</td><td rowspan="1" colspan="1">4.0–5.0<break/> 4.46</td><td rowspan="1" colspan="1">5.65–6.4<break/> 6.13</td><td rowspan="1" colspan="1">4.6–5.6<break/> 5.06</td><td rowspan="1" colspan="1">4.0–4.6<break/> 4.29</td><td rowspan="1" colspan="1">13.4–15.8<break/> 14.56</td><td rowspan="1" colspan="1">8.0–9.2<break/> 8.65</td><td rowspan="1" colspan="1">1.2–1.58<break/> 1.43</td><td rowspan="1" colspan="1">1.07–1.37<break/> 1.22</td><td rowspan="1" colspan="1">1.56–1.85<break/> 1.68</td><td rowspan="1" colspan="1">3.08–3.59<break/> 3.39</td><td rowspan="1" colspan="1">1.29–1.51<break/> 1.41</td></tr><tr><td rowspan="1" colspan="1"><italic><tp:taxon-name><tp:taxon-name-part taxon-name-part-type="species">besleticus</tp:taxon-name-part></tp:taxon-name></italic><break/> <italic><tp:taxon-name><tp:taxon-name-part taxon-name-part-type="species">duripshensis</tp:taxon-name-part></tp:taxon-name></italic><break/> Bzybian Mt. Range. 420–550 m, 2 ex.</td><td rowspan="1" colspan="1">32.45–32.5<break/> 32.48</td><td rowspan="1" colspan="1">29.75–30.0<break/> 29.88</td><td rowspan="1" colspan="1">4.75–5.3<break/> 5.03</td><td rowspan="1" colspan="1">7.2–7.6<break/> 7.4</td><td rowspan="1" colspan="1">5.65–5.75<break/> 5.7</td><td rowspan="1" colspan="1">5.15–5.85<break/> 5.5</td><td rowspan="1" colspan="1">19.1<break/> 19.1</td><td rowspan="1" colspan="1">10.6–10.8<break/> 10.7</td><td rowspan="1" colspan="1">1.30–1.40<break/> 1.35</td><td rowspan="1" colspan="1">1.27–1.32<break/> 1.30</td><td rowspan="1" colspan="1">1.77–1.80<break/> 1.79</td><td rowspan="1" colspan="1">3.26–3.71<break/> 3.49</td><td rowspan="1" colspan="1">1.42–1.47<break/> 1.45</td></tr><tr><td rowspan="1" colspan="1"><italic><tp:taxon-name><tp:taxon-name-part taxon-name-part-type="species">besleticus</tp:taxon-name-part></tp:taxon-name></italic><break/> <italic><tp:taxon-name><tp:taxon-name-part taxon-name-part-type="species">napraensis</tp:taxon-name-part></tp:taxon-name></italic><break/> NW of Bzybian Mt. Range, 1900–2000 m, 2 ex.</td><td rowspan="1" colspan="1">28.8–30.7<break/> 29.75</td><td rowspan="1" colspan="1">26.45–28.15<break/> 27.3</td><td rowspan="1" colspan="1">4.85–5.15<break/> 5.0</td><td rowspan="1" colspan="1">6.65–6.85<break/> 6.75</td><td rowspan="1" colspan="1">5.25–5.8<break/> 5.53</td><td rowspan="1" colspan="1">5.25–5.25<break/> 5.25</td><td rowspan="1" colspan="1">17.0–17.65<break/> 17.33</td><td rowspan="1" colspan="1">9.8–10.55<break/> 10.18</td><td rowspan="1" colspan="1">1.27–1.31<break/> 1.29</td><td rowspan="1" colspan="1">1.18–1.27<break/> 1.22</td><td rowspan="1" colspan="1">1.67–1.74<break/> 1.70</td><td rowspan="1" colspan="1">3.24–3.36<break/> 3.30</td><td rowspan="1" colspan="1">1.48–1.54<break/> 1.51</td></tr><tr><td rowspan="1" colspan="14"><bold>Females</bold></td></tr><tr><td rowspan="1" colspan="1"><italic><tp:taxon-name><tp:taxon-name-part taxon-name-part-type="species">satyrus</tp:taxon-name-part></tp:taxon-name></italic><break/> Village Merkheul, 120–230 m, 31 ex.</td><td rowspan="1" colspan="1">32.2–39.75<break/> 36.11</td><td rowspan="1" colspan="1">29.5–37.25<break/> 33.24</td><td rowspan="1" colspan="1">5.25–6.3<break/> 5.81</td><td rowspan="1" colspan="1">7.5–9.5<break/> 8.58</td><td rowspan="1" colspan="1">6.0–7.6<break/> 6.9</td><td rowspan="1" colspan="1">5.35–8.0<break/> 6.33</td><td rowspan="1" colspan="1">18.0–24.15<break/> 21.04</td><td rowspan="1" colspan="1">10.9–13.4<break/> 11.71</td><td rowspan="1" colspan="1">1.03–1.57<break/> 1.37</td><td rowspan="1" colspan="1">1.08–1.36<break/> 1.24</td><td rowspan="1" colspan="1">1.6–1.97<break/> 1.80</td><td rowspan="1" colspan="1">2.48–3.79<break/> 3.35</td><td rowspan="1" colspan="1">1.22–1.51<break/> 1.37</td></tr><tr><td rowspan="1" colspan="1"><italic><tp:taxon-name><tp:taxon-name-part taxon-name-part-type="species">besleticus</tp:taxon-name-part></tp:taxon-name></italic><break/> <italic><tp:taxon-name><tp:taxon-name-part taxon-name-part-type="species">resheviensis</tp:taxon-name-part></tp:taxon-name></italic> <break/> vall. riv. Reshevie, 700 m, 28 ex</td><td rowspan="1" colspan="1">37.15–43<break/> 40.61</td><td rowspan="1" colspan="1">34.15–41<break/> 37.9</td><td rowspan="1" colspan="1">5.7–7.2<break/> 6.6</td><td rowspan="1" colspan="1">8.25–10<break/> 9.43</td><td rowspan="1" colspan="1">6.5–9.0<break/> 7.92</td><td rowspan="1" colspan="1">5.6–7.2<break/> 6.5</td><td rowspan="1" colspan="1">19.8–25<break/> 23.59</td><td rowspan="1" colspan="1">12.25–16<break/> 13.74</td><td rowspan="1" colspan="1">1.29–1.67<break/> 1.45</td><td rowspan="1" colspan="1">1.06–1.33<break/> 1.2</td><td rowspan="1" colspan="1">1.52–1.92<break/> 1.72</td><td rowspan="1" colspan="1">2.96–4.08<break/> 3.64</td><td rowspan="1" colspan="1">1.3–1.67<break/> 1.46</td></tr><tr><td rowspan="1" colspan="1"><italic><tp:taxon-name><tp:taxon-name-part taxon-name-part-type="species">besleticus</tp:taxon-name-part></tp:taxon-name></italic><break/> <italic><tp:taxon-name><tp:taxon-name-part taxon-name-part-type="species">adzinbai</tp:taxon-name-part></tp:taxon-name></italic> <break/> Mt. Akibakhu, 2000 m, 10 ex.</td><td rowspan="1" colspan="1">32–35.75<break/> 33.33</td><td rowspan="1" colspan="1">30.0–32.9<break/> 31.24</td><td rowspan="1" colspan="1">5.85–6.5<break/> 6.06</td><td rowspan="1" colspan="1">7.5–9.5<break/> 8.33</td><td rowspan="1" colspan="1">6.5–8.5<break/> 7.31</td><td rowspan="1" colspan="1">6.0–7.5<break/> 6.66</td><td rowspan="1" colspan="1">20.65–22.5<break/> 21.7</td><td rowspan="1" colspan="1">11.25–13<break/> 12.65</td><td rowspan="1" colspan="1">1.14–1.42<break/> 1.25</td><td rowspan="1" colspan="1">1.0–1.26<break/> 1.14</td><td rowspan="1" colspan="1">1.64–1.84<break/> 1.72</td><td rowspan="1" colspan="1">2.93–3.67<break/> 3.27</td><td rowspan="1" colspan="1">1.32–1.73<break/> 1.53</td></tr><tr><td rowspan="1" colspan="1"><italic><tp:taxon-name><tp:taxon-name-part taxon-name-part-type="species">besleticus</tp:taxon-name-part></tp:taxon-name></italic><break/> <italic><tp:taxon-name><tp:taxon-name-part taxon-name-part-type="species">mtsaranus</tp:taxon-name-part></tp:taxon-name></italic> <break/> vall. riv. Mtsara, 550–750 m, 10 ex.</td><td rowspan="1" colspan="1">37.5–41.25<break/> 39.28</td><td rowspan="1" colspan="1">34.5–37.75<break/> 36.11</td><td rowspan="1" colspan="1">5.8–6.25<break/> 6.01</td><td rowspan="1" colspan="1">8.3–9.5<break/> 9.12</td><td rowspan="1" colspan="1">7.0–8.15<break/> 7.43</td><td rowspan="1" colspan="1">5.85–7.0<break/> 6.51</td><td rowspan="1" colspan="1">21.7–24<break/> 22.74</td><td rowspan="1" colspan="1">12.1–13.5<break/> 12.67</td><td rowspan="1" colspan="1">1.26–1.56<break/> 1.41</td><td rowspan="1" colspan="1">1.13–1.32<break/> 1.23</td><td rowspan="1" colspan="1">1.73–1.98<break/> 1.8</td><td rowspan="1" colspan="1">3.29–3.86<break/> 3.5</td><td rowspan="1" colspan="1">1.29–1.47<break/> 1.39</td></tr><tr><td rowspan="1" colspan="1"><italic><tp:taxon-name><tp:taxon-name-part taxon-name-part-type="species">besleticus</tp:taxon-name-part></tp:taxon-name></italic><break/> <italic><tp:taxon-name><tp:taxon-name-part taxon-name-part-type="species">besleticus</tp:taxon-name-part></tp:taxon-name></italic> <break/> Mt. Birtzkha, 300 m, 20 ex.</td><td rowspan="1" colspan="1">38.0–40.75<break/> 38.95</td><td rowspan="1" colspan="1">35.15–38.0<break/> 36.45</td><td rowspan="1" colspan="1">5.85–6.5<break/> 6.27</td><td rowspan="1" colspan="1">8.5–11.0<break/> 9.74</td><td rowspan="1" colspan="1">7.0–9.0<break/> 8.19</td><td rowspan="1" colspan="1">6.0–7.2<break/> 6.68</td><td rowspan="1" colspan="1">22.45–24.0<break/> 23.22</td><td rowspan="1" colspan="1">12.15–14.4<break/> 13.06</td><td rowspan="1" colspan="1">1.25–1.62<break/> 1.46</td><td rowspan="1" colspan="1">1.11–1.31<break/> 1.19</td><td rowspan="1" colspan="1">1.64–1.86<break/> 1.78</td><td rowspan="1" colspan="1">3.19–3.88<break/> 3.48</td><td rowspan="1" colspan="1">1.13–1.47<break/> 1.35</td></tr><tr><td rowspan="1" colspan="1"><italic><tp:taxon-name><tp:taxon-name-part taxon-name-part-type="species">besleticus</tp:taxon-name-part></tp:taxon-name></italic><break/> <italic><tp:taxon-name><tp:taxon-name-part taxon-name-part-type="species">besleticus</tp:taxon-name-part></tp:taxon-name></italic> <break/> Village Abzhakva, 70 m, 1 ex.</td><td rowspan="1" colspan="1">39.0</td><td rowspan="1" colspan="1">36.0</td><td rowspan="1" colspan="1">6.5</td><td rowspan="1" colspan="1">10.3</td><td rowspan="1" colspan="1">8.1</td><td rowspan="1" colspan="1">7.0</td><td rowspan="1" colspan="1">22.5</td><td rowspan="1" colspan="1">13.5</td><td rowspan="1" colspan="1">1.46</td><td rowspan="1" colspan="1">1.27</td><td rowspan="1" colspan="1">1.67</td><td rowspan="1" colspan="1">3.21</td><td rowspan="1" colspan="1">1.32</td></tr><tr><td rowspan="1" colspan="1"><italic><tp:taxon-name><tp:taxon-name-part taxon-name-part-type="species">besleticus</tp:taxon-name-part></tp:taxon-name></italic><break/> <italic><tp:taxon-name><tp:taxon-name-part taxon-name-part-type="species">dsykhvensis</tp:taxon-name-part></tp:taxon-name></italic><break/> Mt. Dzykhva, 2000 m, 18 ex.</td><td rowspan="1" colspan="1">23.3–26.5<break/> 25.2</td><td rowspan="1" colspan="1">23.65–26.3<break/> 25.18</td><td rowspan="1" colspan="1">4.0–4.9<break/> 4.44</td><td rowspan="1" colspan="1">6.0–7.3<break/> 6.47</td><td rowspan="1" colspan="1">5.0–6.8<break/> 5.53</td><td rowspan="1" colspan="1">4.2–4.9<break/> 4.44</td><td rowspan="1" colspan="1">14.65–17.0<break/> 15.5</td><td rowspan="1" colspan="1">8.65–10<break/> 9.38</td><td rowspan="1" colspan="1">1.3–1.62<break/> 1.46</td><td rowspan="1" colspan="1">1.03–1.3<break/> 1.17</td><td rowspan="1" colspan="1">1.5–1.79<break/> 1.66</td><td rowspan="1" colspan="1">3.33–3.67<break/> 3.49</td><td rowspan="1" colspan="1">1.34–1.59<break/> 1.45</td></tr><tr><td rowspan="1" colspan="1"><italic><tp:taxon-name><tp:taxon-name-part taxon-name-part-type="species">besleticus</tp:taxon-name-part></tp:taxon-name></italic><break/> <italic><tp:taxon-name><tp:taxon-name-part taxon-name-part-type="species">duripshensis</tp:taxon-name-part></tp:taxon-name></italic><break/> Bzybian Mt. Range, 420–550 m, 2 ex.</td><td rowspan="1" colspan="1">32.5–32.6<break/> 32.55</td><td rowspan="1" colspan="1">30.0–30.3<break/> 30.15</td><td rowspan="1" colspan="1">5.25–5.25<break/> 5.25</td><td rowspan="1" colspan="1">7.25–7.3<break/> 7.28</td><td rowspan="1" colspan="1">5.75–6.3<break/> 6.03</td><td rowspan="1" colspan="1">5.65–5.75<break/> 5.7</td><td rowspan="1" colspan="1">19.0–20.0<break/> 19.5</td><td rowspan="1" colspan="1">10.5–10.75<break/> 10.63</td><td rowspan="1" colspan="1">1.27–1.28<break/> 1.28</td><td rowspan="1" colspan="1">1.16–1.26<break/> 1.21</td><td rowspan="1" colspan="1">1.81–1.86<break/> 1.83</td><td rowspan="1" colspan="1">3.36–3.48<break/> 3.42</td><td rowspan="1" colspan="1">1.45–1.47<break/> 1.46</td></tr><tr><td rowspan="1" colspan="1"><italic><tp:taxon-name><tp:taxon-name-part taxon-name-part-type="species">besleticus</tp:taxon-name-part></tp:taxon-name></italic><break/> <italic><tp:taxon-name><tp:taxon-name-part taxon-name-part-type="species">napraensis</tp:taxon-name-part></tp:taxon-name></italic><break/> NW of Bzybian Mt. Range, 1900–2000 m, 2 ex.</td><td rowspan="1" colspan="1">31.7–33.7<break/> 32.7</td><td rowspan="1" colspan="1">29.35–30.6<break/> 29.98</td><td rowspan="1" colspan="1">5.35–5.5<break/> 5.43</td><td rowspan="1" colspan="1">7.6–7.9<break/> 7.75</td><td rowspan="1" colspan="1">6.35–6.45<break/> 6.4</td><td rowspan="1" colspan="1">5.15–5.3<break/> 5.23</td><td rowspan="1" colspan="1">19.0–20.35<break/> 19.68</td><td rowspan="1" colspan="1">10.5–12.0<break/> 11.25</td><td rowspan="1" colspan="1">1.48–1.49<break/> 1.48</td><td rowspan="1" colspan="1">1.20–1.22<break/> 1.21</td><td rowspan="1" colspan="1">1.70–1.81<break/> 1.75</td><td rowspan="1" colspan="1">3.69–3.84<break/> 3.76</td><td rowspan="1" colspan="1">1.38–1.52<break/> 1.45</td></tr></tbody></table><table-wrap-foot><fn id="TN21"><label>*</label><p>for abbreviations see text.</p></fn></table-wrap-foot></table-wrap><fn id="TN21"><label>*</label><p>for abbreviations see text.</p></fn></tp:treatment-sec><ref-list><ref id="B9"><mixed-citation xmlns:xlink="http://www.w3.org/1999/xlink" xlink:type="simple"><person-group><name name-style="western"><surname>Retezár</surname><given-names>I</given-names></name></person-group> (<year>2013</year>) <article-title>Taxonomic and faunistic studies on the subgenus <tp:taxon-name><tp:taxon-name-part taxon-name-part-type="genus">Carabus</tp:taxon-name-part> (<tp:taxon-name-part taxon-name-part-type="subgenus">Archiplectes</tp:taxon-name-part>)</tp:taxon-name> Gottwald, 1982 in Abkhazia (<tp:taxon-name><tp:taxon-name-part taxon-name-part-type="order">Coleoptera</tp:taxon-name-part></tp:taxon-name>: <tp:taxon-name><tp:taxon-name-part taxon-name-part-type="family">Carabidae</tp:taxon-name-part></tp:taxon-name>).</article-title><source>Folia Entomologica Hungarica</source><volume>74</volume>: <fpage>1</fpage>–<lpage>6</lpage>.</mixed-citation></ref></ref-list></tp:taxon-treatment>
