# Supplementary material for: Contribution to the knowledge of the Carabus (Archiplectes) satyrus Kurnakov, 1962, species complex in Abkhazia (Coleoptera, Carabidae, Carabini)
Source: Zookeys. 2014 Dec 12;(463):21–56. doi: 10.3897/zookeys.463.8499 (PMC4294300; doi:10.3897/zookeys.463.8499)
Supplement: XML Treatment for Carabus (Archiplectes) besleticus resheviensis [file zookeys.463.8499-treatment9.xml]

<!DOCTYPE tp:taxon-treatment
  PUBLIC "-//TaxonX//DTD Taxonomic Treatment Publishing DTD v0 20100105//EN" "tax-treatment-NSO.dtd">
<tp:taxon-treatment xmlns:tp="http://www.plazi.org/taxpub"><tp:treatment-meta><kwd-group><label>Taxon classification</label><kwd><named-content content-type="kingdom">Animalia</named-content></kwd><kwd><named-content content-type="order">Coleoptera</named-content></kwd><kwd><named-content content-type="family">Carabidae</named-content></kwd></kwd-group><mixed-citation publication-type="journal"><person-group><name><surname>Solodovnikov</surname><given-names>Igor A.</given-names></name><name><surname>Zamotajlov</surname><given-names>Alexandr S.</given-names></name><name><surname>Fominykh</surname><given-names>Dmitriy D.</given-names></name><name><surname>Titarenko</surname><given-names>Andrey Y.</given-names></name></person-group><article-title>Contribution to the knowledge of the <tp:taxon-name><tp:taxon-name-part taxon-name-part-type="genus">Carabus</tp:taxon-name-part> (<tp:taxon-name-part taxon-name-part-type="subgenus">Archiplectes</tp:taxon-name-part>) <tp:taxon-name-part taxon-name-part-type="species">satyrus</tp:taxon-name-part></tp:taxon-name> Kurnakov, 1962, species complex in Abkhazia (<tp:taxon-name><tp:taxon-name-part taxon-name-part-type="order">Coleoptera</tp:taxon-name-part></tp:taxon-name>, <tp:taxon-name><tp:taxon-name-part taxon-name-part-type="family">Carabidae</tp:taxon-name-part></tp:taxon-name>, <tp:taxon-name><tp:taxon-name-part taxon-name-part-type="tribe">Carabini</tp:taxon-name-part></tp:taxon-name>)</article-title><source>Zookeys</source><day>12</day><month>12</month><year>2014</year><volume>2014</volume><issue>463</issue><fpage>21</fpage><lpage>56</lpage><pub-id pub-id-type="doi">10.3897/zookeys.463.8499</pub-id></mixed-citation></tp:treatment-meta><tp:nomenclature><tp:taxon-name>
                        <tp:taxon-name-part taxon-name-part-type="genus">Carabus</tp:taxon-name-part>
                        (<tp:taxon-name-part taxon-name-part-type="subgenus">Archiplectes</tp:taxon-name-part>)
                        <tp:taxon-name-part taxon-name-part-type="species">besleticus</tp:taxon-name-part>
                        <tp:taxon-name-part taxon-name-part-type="subspecies">resheviensis</tp:taxon-name-part>
                    </tp:taxon-name><tp:taxon-authority>Solodovnikov, Zamotajlov &amp; Fominykh</tp:taxon-authority><tp:taxon-status xmlns:xlink="http://www.w3.org/1999/xlink" xlink:type="simple">subsp. n.</tp:taxon-status><xref ref-type="fig" rid="F1">Figs 1</xref><xref ref-type="fig" rid="F2">, 2</xref><xref ref-type="fig" rid="F3">, 3</xref><xref ref-type="fig" rid="F4">, 4</xref><xref ref-type="fig" rid="F5">, 5</xref><xref ref-type="fig" rid="F6">, 6</xref><xref ref-type="fig" rid="F7">, 7</xref><xref ref-type="fig" rid="F11">, 31–33</xref><xref ref-type="fig" rid="F17">, 66–73</xref><!--PageBreak--></tp:nomenclature><tp:treatment-sec sec-type="Type material"><title>Type material.</title><p>Holotype, a male: Abkhazia, N Slopes of Bzybian Mt. Range, right bank of River Reshevie (= Reshava) (left tributary of River Bzyb), 700–1000 m, 13.V–02.VII.2010, leg. D. Fominykh, I. Solodovnikov (ZISP). 577 paratypes: 34 males, 48 females, Abkhazia, N Slopes of Bzybian Mt. Range, right bank of River Reshevie (left tributary of River Bzyb), 700-1000 m, 13.V–02.VII.2010, leg. D. Fominykh, I. Solodovnikov (cZAM, cFDD, cSIA); 234 males, 261 females, same locality, 04.V-20.VII.2012, leg D. <!--PageBreak-->Fominykh, A. Safronov (cZAM, cFDD, cSIA, cSAA, cBAS, cTAYu); 3 females, Abkhazia, Bzybian Mt. Range, right bank of River Reshevie (left tributary of River Bzyb), 670–720 m, 13–14.V.2010, leg. D. Fominykh, I. Solodovnikov (cPRYu); 5 males, 3 fe<!--PageBreak--><!--PageBreak-->males, Abkhazia, Sukhum Distr., left bank of River Bzyb, right bank of River Reshevie, beech, maple, fern forest site, 670–720 m, 13–14.V.2010, leg. I. Solodovnikov (cSIA); 5 males, 10 females, same locality, 13.V–02.VII.2010 leg. I. Solodovnikov, D. Fominykh (cSIA, cPIG, cKVM); 1 male, labeled “Cauc. occ. Abchasia Pskhu 1910, <italic><tp:taxon-name><tp:taxon-name-part taxon-name-part-type="genus">Plectes</tp:taxon-name-part> <tp:taxon-name-part taxon-name-part-type="species">protensus</tp:taxon-name-part></tp:taxon-name></italic> Schaum” (ZISP); 1 female, labeled “West Caucasus, Pskhu, VII.1913, Satunin” (ZISP). Holotype and 57 paratype specimens measured, 30 male genitalia preparations studied.</p></tp:treatment-sec><tp:treatment-sec sec-type="Description"><title>Description.</title><p>Large form, body size 34.5–43.0 mm, males 34.5–39.0 (37.6) mm, females 37.2–43.0 (40.6) mm long. Underside black, dorsum bright bronze, red-gold, green, violet, dark blue, black, with metallic lustre in males and matte in females. Appendages black, rarely the femora are red and basal antennomeres reddish-brown (approx. 5 % of individuals). Body usually monochromatic dorsally, less frequently bicolored (head and pronotum being usually greenish, the elytra bronze or reddish-bronze). Body massive and rather high (Figs <xref ref-type="fig" rid="F17">66</xref>–<xref ref-type="fig" rid="F17">73</xref>).</p><p>Head huge, somewhat inflated. Pronotum transverse to subquadrate, hind angles protruding backwards and in some individuals sidewards. PW/PL = 1,18–1,55 (1,37) in males and 1,29–1,67 (1,45) in females. Elytra faintly elongate, ovate; more elongate, sometimes with depression in the middle in females, EL/EW = 1,52–1,92 (1,72); generally more ovate, convex, and smoothed in males, EL/EW = 1,42–1,78 (1,59). Elytral sculpture precise to homodynamous and confused, with hardly any distinguishable primary interspaces in males. The main morphometric measurements are presented in Table <xref ref-type="table" rid="T2">2</xref>. Male genitalia practically identical to other taxa of <tp:taxon-name><tp:taxon-name-part taxon-name-part-type="genus">Carabus</tp:taxon-name-part> (<tp:taxon-name-part taxon-name-part-type="subgenus">Archiplectes</tp:taxon-name-part>) <tp:taxon-name-part taxon-name-part-type="species">besleticus</tp:taxon-name-part></tp:taxon-name>.</p></tp:treatment-sec><tp:treatment-sec sec-type="Differential diagnosis"><title>Differential diagnosis.</title><p><tp:taxon-name><tp:taxon-name-part taxon-name-part-type="genus">Carabus</tp:taxon-name-part> (<tp:taxon-name-part taxon-name-part-type="subgenus">Archiplectes</tp:taxon-name-part>) <tp:taxon-name-part taxon-name-part-type="species">besleticus</tp:taxon-name-part> <tp:taxon-name-part taxon-name-part-type="subspecies">resheviensis</tp:taxon-name-part></tp:taxon-name> resembles habitually a population of <tp:taxon-name><tp:taxon-name-part taxon-name-part-type="genus">Carabus</tp:taxon-name-part> (<tp:taxon-name-part taxon-name-part-type="subgenus">Archiplectes</tp:taxon-name-part>) <tp:taxon-name-part taxon-name-part-type="species">besleticus</tp:taxon-name-part> <tp:taxon-name-part taxon-name-part-type="subspecies">besleticus</tp:taxon-name-part></tp:taxon-name>, inhabiting valley of River Basla (city of Sukhum vicinities), but differs in the following characters. Pronotum with a rather shallow median depression, being only poorly marked in males; disk impressed; hind angles huge, appreciably larger, lateral sides of pronotum strongly sinuated before hind angles; elytra broader in males, EL/EW = 1.59, while 1.75 in <tp:taxon-name><tp:taxon-name-part taxon-name-part-type="genus">Carabus</tp:taxon-name-part> (<tp:taxon-name-part taxon-name-part-type="subgenus">Archiplectes</tp:taxon-name-part>) <tp:taxon-name-part taxon-name-part-type="species">besleticus</tp:taxon-name-part> <tp:taxon-name-part taxon-name-part-type="subspecies">besleticus</tp:taxon-name-part></tp:taxon-name> and 1.61–1.75 in <tp:taxon-name><tp:taxon-name-part taxon-name-part-type="genus">Carabus</tp:taxon-name-part> (<tp:taxon-name-part taxon-name-part-type="subgenus">Archiplectes</tp:taxon-name-part>) <tp:taxon-name-part taxon-name-part-type="species">besleticus</tp:taxon-name-part> <tp:taxon-name-part taxon-name-part-type="subspecies">mtsaranus</tp:taxon-name-part></tp:taxon-name>. The new subspecies is the closest geographically to <tp:taxon-name><tp:taxon-name-part taxon-name-part-type="genus">Carabus</tp:taxon-name-part> (<tp:taxon-name-part taxon-name-part-type="subgenus">Archiplectes</tp:taxon-name-part>) <tp:taxon-name-part taxon-name-part-type="species">besleticus</tp:taxon-name-part> <tp:taxon-name-part taxon-name-part-type="subspecies">mtsaranus</tp:taxon-name-part></tp:taxon-name>, populating southern slopes of Bzybian Mt. Range, but differs in having a larger body size, more ovate elytra, smooth elytral sculpture, more transverse pronotum with weaker protruding hind angles, and general dorsal coloration (PW/PL = 1.14–1.48 (1.35) in males and 1.26–1.56 (1.41) in females of <tp:taxon-name><tp:taxon-name-part taxon-name-part-type="genus">Carabus</tp:taxon-name-part> (<tp:taxon-name-part taxon-name-part-type="subgenus">Archiplectes</tp:taxon-name-part>) <tp:taxon-name-part taxon-name-part-type="species">besleticus</tp:taxon-name-part> <tp:taxon-name-part taxon-name-part-type="subspecies">mtsaranus</tp:taxon-name-part></tp:taxon-name>); furthermore, the disk of the pronotum is more convex than in the new subspecies. The new subspecies differs from the recently described <tp:taxon-name><tp:taxon-name-part taxon-name-part-type="genus">Carabus</tp:taxon-name-part> (<tp:taxon-name-part taxon-name-part-type="subgenus">Archiplectes</tp:taxon-name-part>) <tp:taxon-name-part taxon-name-part-type="species">besleticus</tp:taxon-name-part> <tp:taxon-name-part taxon-name-part-type="subspecies">adzinbai</tp:taxon-name-part></tp:taxon-name> first of all in having a larger body size, more transverse and faintly cordate pronotum with more narrow base; <tp:taxon-name><tp:taxon-name-part taxon-name-part-type="genus">Carabus</tp:taxon-name-part> (<tp:taxon-name-part taxon-name-part-type="subgenus">Archiplectes</tp:taxon-name-part>) <tp:taxon-name-part taxon-name-part-type="species">besleticus</tp:taxon-name-part> <tp:taxon-name-part taxon-name-part-type="subspecies">adzinbai</tp:taxon-name-part></tp:taxon-name> possesses subquadrate pronotum with stronger protruding sidewards hind angles, PW/PL = 1.14–1.42 (1.25), PW/PB = 1.00–1.26 (1.14); elytra of <tp:taxon-name><tp:taxon-name-part taxon-name-part-type="genus">Carabus</tp:taxon-name-part> (<tp:taxon-name-part taxon-name-part-type="subgenus">Archiplectes</tp:taxon-name-part>) <tp:taxon-name-part taxon-name-part-type="species">besleticus</tp:taxon-name-part> <tp:taxon-name-part taxon-name-part-type="subspecies">resheviensis</tp:taxon-name-part></tp:taxon-name> are more ovate and shorter both in males and females.</p><p>The bulk of studied individuals of <!--PageBreak--><tp:taxon-name><tp:taxon-name-part taxon-name-part-type="genus">Carabus</tp:taxon-name-part> (<tp:taxon-name-part taxon-name-part-type="subgenus">Archiplectes</tp:taxon-name-part>) <tp:taxon-name-part taxon-name-part-type="species">besleticus</tp:taxon-name-part> <tp:taxon-name-part taxon-name-part-type="subspecies">resheviensis</tp:taxon-name-part></tp:taxon-name> (males) differ from the other subspecies, namely <tp:taxon-name><tp:taxon-name-part taxon-name-part-type="genus">Carabus</tp:taxon-name-part> (<tp:taxon-name-part taxon-name-part-type="subgenus">Archiplectes</tp:taxon-name-part>) <tp:taxon-name-part taxon-name-part-type="species">besleticus</tp:taxon-name-part> <tp:taxon-name-part taxon-name-part-type="subspecies">besleticus</tp:taxon-name-part></tp:taxon-name>, <tp:taxon-name><tp:taxon-name-part taxon-name-part-type="genus">Carabus</tp:taxon-name-part> (<tp:taxon-name-part taxon-name-part-type="subgenus">Archiplectes</tp:taxon-name-part>) <tp:taxon-name-part taxon-name-part-type="species">besleticus</tp:taxon-name-part> <tp:taxon-name-part taxon-name-part-type="subspecies">mtsaranus</tp:taxon-name-part></tp:taxon-name>, <tp:taxon-name><tp:taxon-name-part taxon-name-part-type="genus">Carabus</tp:taxon-name-part> (<tp:taxon-name-part taxon-name-part-type="subgenus">Archiplectes</tp:taxon-name-part>) <tp:taxon-name-part taxon-name-part-type="species">besleticus</tp:taxon-name-part> <tp:taxon-name-part taxon-name-part-type="subspecies">duripshensis</tp:taxon-name-part></tp:taxon-name>, and <tp:taxon-name><tp:taxon-name-part taxon-name-part-type="genus">Carabus</tp:taxon-name-part> (<tp:taxon-name-part taxon-name-part-type="subgenus">Archiplectes</tp:taxon-name-part>) <tp:taxon-name-part taxon-name-part-type="species">besleticus</tp:taxon-name-part> <tp:taxon-name-part taxon-name-part-type="subspecies">adzinbai</tp:taxon-name-part></tp:taxon-name> in their elytral sculpture: tertiary interspaces are elevated almost as secondary ones, forming a smooth sculpture, primary interspaces interrupted more frequently. In the other subspecies tertiary interspaces are normally hardly raised. Morphometric characters are illustrated in Figures <xref ref-type="fig" rid="F1">1</xref>–<xref ref-type="fig" rid="F6">6</xref>.</p></tp:treatment-sec><tp:treatment-sec sec-type="Distribution"><title>Distribution.</title><p>Populates boreal slopes of Bzybian Mt. Range on the right bank of River Reshevie (=Reshava) at 700–1000 m. Occurs sympatrically with <tp:taxon-name><tp:taxon-name-part taxon-name-part-type="genus">Carabus</tp:taxon-name-part> (<tp:taxon-name-part taxon-name-part-type="subgenus">Archiplectes</tp:taxon-name-part>) <tp:taxon-name-part taxon-name-part-type="species">pseudopshuensis</tp:taxon-name-part></tp:taxon-name>, the population density of the latter being somewhat higher. Occurrence of this subspecies at the left bank of River Reshevie and downstream River Bzyb seems also possible, but collected material does not confirm this possibility at present.</p><!--PageBreak--></tp:treatment-sec><tp:treatment-sec sec-type="Habitat"><title>Habitat.</title><p>Prefers slightly sloping beech and fir-beech forest sites rich in ground litter on karstic landforms. Activity of imago proceeds from April to July. <tp:taxon-name><tp:taxon-name-part taxon-name-part-type="genus">Carabus</tp:taxon-name-part> (<tp:taxon-name-part taxon-name-part-type="subgenus">Archiplectes</tp:taxon-name-part>) <tp:taxon-name-part taxon-name-part-type="species">pseudopshuensis</tp:taxon-name-part></tp:taxon-name>, <tp:taxon-name><tp:taxon-name-part taxon-name-part-type="genus">Carabus</tp:taxon-name-part> (<tp:taxon-name-part taxon-name-part-type="subgenus">Tribax</tp:taxon-name-part>) <tp:taxon-name-part taxon-name-part-type="species">apschuanus</tp:taxon-name-part> <tp:taxon-name-part taxon-name-part-type="subspecies">apschuanus</tp:taxon-name-part></tp:taxon-name>, <tp:taxon-name><tp:taxon-name-part taxon-name-part-type="genus">Carabus</tp:taxon-name-part> (<tp:taxon-name-part taxon-name-part-type="subgenus">Tribax</tp:taxon-name-part>) <tp:taxon-name-part taxon-name-part-type="species">constantinovi</tp:taxon-name-part> <tp:taxon-name-part taxon-name-part-type="subspecies">otcharensis</tp:taxon-name-part></tp:taxon-name>, <tp:taxon-name><tp:taxon-name-part taxon-name-part-type="genus">Carabus</tp:taxon-name-part> (<tp:taxon-name-part taxon-name-part-type="subgenus">Tribax</tp:taxon-name-part>) <tp:taxon-name-part taxon-name-part-type="species">circassicus</tp:taxon-name-part> <tp:taxon-name-part taxon-name-part-type="subspecies">circassicus</tp:taxon-name-part></tp:taxon-name> (natio <italic><tp:taxon-name><tp:taxon-name-part taxon-name-part-type="form">abasinus</tp:taxon-name-part></tp:taxon-name></italic>), <tp:taxon-name><tp:taxon-name-part taxon-name-part-type="genus">Carabus</tp:taxon-name-part> (<tp:taxon-name-part taxon-name-part-type="subgenus">Microplectes</tp:taxon-name-part>) <tp:taxon-name-part taxon-name-part-type="species">argonautarum</tp:taxon-name-part> <tp:taxon-name-part taxon-name-part-type="subspecies">reischitzi</tp:taxon-name-part></tp:taxon-name>, <tp:taxon-name><tp:taxon-name-part taxon-name-part-type="genus">Carabus</tp:taxon-name-part> (<tp:taxon-name-part taxon-name-part-type="subgenus">Megodontus</tp:taxon-name-part>) <tp:taxon-name-part taxon-name-part-type="species">septemcarinatus</tp:taxon-name-part></tp:taxon-name>, <tp:taxon-name><tp:taxon-name-part taxon-name-part-type="genus">Carabus</tp:taxon-name-part> (<tp:taxon-name-part taxon-name-part-type="subgenus">Sphodristocarabus</tp:taxon-name-part>) <tp:taxon-name-part taxon-name-part-type="species">armeniacus</tp:taxon-name-part> <tp:taxon-name-part taxon-name-part-type="subspecies">dvorschaki</tp:taxon-name-part></tp:taxon-name>, and <tp:taxon-name><tp:taxon-name-part taxon-name-part-type="genus">Carabus</tp:taxon-name-part> (<tp:taxon-name-part taxon-name-part-type="subgenus">Procerus</tp:taxon-name-part>) <tp:taxon-name-part taxon-name-part-type="species">caucasicus</tp:taxon-name-part> <tp:taxon-name-part taxon-name-part-type="subspecies">colchicus</tp:taxon-name-part></tp:taxon-name> occur together with this subspecies.</p></tp:treatment-sec><tp:treatment-sec sec-type="Subspecific epithet"><title>Subspecific epithet.</title><p>The subspecific epithet refers to the name of the River Reshevie, the type locality of subspecies.</p></tp:treatment-sec><tp:treatment-sec><!--Section generated to contain objects referenced in tp:taxon-treatment.--><fig id="F1" position="float" orientation="portrait"><label>Figure 1.</label><caption><p>Distribution of morphometric characters in males of <tp:taxon-name><tp:taxon-name-part taxon-name-part-type="genus">Carabus</tp:taxon-name-part> (<tp:taxon-name-part taxon-name-part-type="subgenus">Archiplectes</tp:taxon-name-part>) <tp:taxon-name-part taxon-name-part-type="species">besleticus</tp:taxon-name-part></tp:taxon-name> and <tp:taxon-name><tp:taxon-name-part taxon-name-part-type="genus">Carabus</tp:taxon-name-part> (<tp:taxon-name-part taxon-name-part-type="subgenus">Archiplectes</tp:taxon-name-part>) <tp:taxon-name-part taxon-name-part-type="species">satyrus</tp:taxon-name-part></tp:taxon-name> subspecies constructed using discriminant analysis based on 8 parameters.</p></caption><graphic xmlns:xlink="http://www.w3.org/1999/xlink" xlink:href="zookeys-463-021-g001.jpg" position="float" orientation="portrait" xlink:type="simple" id="oo_35419.jpg"/></fig><fig id="F2" position="float" orientation="portrait"><label>Figure 2.</label><caption><p>Distribution of morphometric characters in females of <tp:taxon-name><tp:taxon-name-part taxon-name-part-type="genus">Carabus</tp:taxon-name-part> (<tp:taxon-name-part taxon-name-part-type="subgenus">Archiplectes</tp:taxon-name-part>) <tp:taxon-name-part taxon-name-part-type="species">besleticus</tp:taxon-name-part></tp:taxon-name> and <tp:taxon-name><tp:taxon-name-part taxon-name-part-type="genus">Carabus</tp:taxon-name-part> (<tp:taxon-name-part taxon-name-part-type="subgenus">Archiplectes</tp:taxon-name-part>) <tp:taxon-name-part taxon-name-part-type="species">satyrus</tp:taxon-name-part></tp:taxon-name> subspecies constructed using discriminant analysis based on 8 parameters.</p></caption><graphic xmlns:xlink="http://www.w3.org/1999/xlink" xlink:href="zookeys-463-021-g002.jpg" position="float" orientation="portrait" xlink:type="simple" id="oo_35420.jpg"/></fig><fig id="F3" position="float" orientation="portrait"><label>Figure 3.</label><caption><p>Distribution of morphometric characters in males of <tp:taxon-name><tp:taxon-name-part taxon-name-part-type="genus">Carabus</tp:taxon-name-part> (<tp:taxon-name-part taxon-name-part-type="subgenus">Archiplectes</tp:taxon-name-part>) <tp:taxon-name-part taxon-name-part-type="species">besleticus</tp:taxon-name-part></tp:taxon-name> subspecies constructed using discriminant analysis based on 8 parameters.</p></caption><graphic xmlns:xlink="http://www.w3.org/1999/xlink" xlink:href="zookeys-463-021-g003.jpg" position="float" orientation="portrait" xlink:type="simple" id="oo_35421.jpg"/></fig><fig id="F4" position="float" orientation="portrait"><label>Figure 4.</label><caption><p>Distribution of morphometric characters in females of <tp:taxon-name><tp:taxon-name-part taxon-name-part-type="genus">Carabus</tp:taxon-name-part> (<tp:taxon-name-part taxon-name-part-type="subgenus">Archiplectes</tp:taxon-name-part>) <tp:taxon-name-part taxon-name-part-type="species">besleticus</tp:taxon-name-part></tp:taxon-name> subspecies constructed using discriminant analysis based on 8 parameters.</p></caption><graphic xmlns:xlink="http://www.w3.org/1999/xlink" xlink:href="zookeys-463-021-g004.jpg" position="float" orientation="portrait" xlink:type="simple" id="oo_35422.jpg"/></fig><fig id="F5" position="float" orientation="portrait"><label>Figure 5.</label><caption><p>Distribution of morphometric characters in males of <tp:taxon-name><tp:taxon-name-part taxon-name-part-type="genus">Carabus</tp:taxon-name-part> (<tp:taxon-name-part taxon-name-part-type="subgenus">Archiplectes</tp:taxon-name-part>) <tp:taxon-name-part taxon-name-part-type="species">besleticus</tp:taxon-name-part> <tp:taxon-name-part taxon-name-part-type="subspecies">resheviensis</tp:taxon-name-part></tp:taxon-name> (River Reshevie), <tp:taxon-name><tp:taxon-name-part taxon-name-part-type="genus">Carabus</tp:taxon-name-part> (<tp:taxon-name-part taxon-name-part-type="subgenus">Archiplectes</tp:taxon-name-part>) <tp:taxon-name-part taxon-name-part-type="species">pseudopshuensis</tp:taxon-name-part></tp:taxon-name> (River Reshevie), and <tp:taxon-name><tp:taxon-name-part taxon-name-part-type="genus">Carabus</tp:taxon-name-part> (<tp:taxon-name-part taxon-name-part-type="subgenus">Archiplectes</tp:taxon-name-part>) <tp:taxon-name-part taxon-name-part-type="species">juenthneri</tp:taxon-name-part> <tp:taxon-name-part taxon-name-part-type="subspecies">juenthneri</tp:taxon-name-part></tp:taxon-name> (Village Pskhu env.) constructed using discriminant analysis based on 8 parameters.</p></caption><graphic xmlns:xlink="http://www.w3.org/1999/xlink" xlink:href="zookeys-463-021-g005.jpg" position="float" orientation="portrait" xlink:type="simple" id="oo_35423.jpg"/></fig><fig id="F6" position="float" orientation="portrait"><label>Figure 6.</label><caption><p>Distribution of morphometric characters in females of <tp:taxon-name><tp:taxon-name-part taxon-name-part-type="genus">Carabus</tp:taxon-name-part> (<tp:taxon-name-part taxon-name-part-type="subgenus">Archiplectes</tp:taxon-name-part>) <tp:taxon-name-part taxon-name-part-type="species">besleticus</tp:taxon-name-part> <tp:taxon-name-part taxon-name-part-type="subspecies">resheviensis</tp:taxon-name-part></tp:taxon-name> (River Reshevie), <tp:taxon-name><tp:taxon-name-part taxon-name-part-type="genus">Carabus</tp:taxon-name-part> (<tp:taxon-name-part taxon-name-part-type="subgenus">Archiplectes</tp:taxon-name-part>) <tp:taxon-name-part taxon-name-part-type="species">pseudopshuensis</tp:taxon-name-part></tp:taxon-name> (River Reshevie), and <tp:taxon-name><tp:taxon-name-part taxon-name-part-type="genus">Carabus</tp:taxon-name-part> (<tp:taxon-name-part taxon-name-part-type="subgenus">Archiplectes</tp:taxon-name-part>) <tp:taxon-name-part taxon-name-part-type="species">juenthneri</tp:taxon-name-part> <tp:taxon-name-part taxon-name-part-type="subspecies">juenthneri</tp:taxon-name-part></tp:taxon-name> (Village Pskhu env.) constructed using discriminant analysis based on 8 parameters.</p></caption><graphic xmlns:xlink="http://www.w3.org/1999/xlink" xlink:href="zookeys-463-021-g006.jpg" position="float" orientation="portrait" xlink:type="simple" id="oo_35424.jpg"/></fig><fig id="F7" position="float" orientation="portrait"><label>Figure 7.</label><caption><p>Distribution map of <tp:taxon-name><tp:taxon-name-part taxon-name-part-type="genus">Carabus</tp:taxon-name-part> (<tp:taxon-name-part taxon-name-part-type="subgenus">Archiplectes</tp:taxon-name-part>) <tp:taxon-name-part taxon-name-part-type="species">satyrus</tp:taxon-name-part></tp:taxon-name>, <tp:taxon-name><tp:taxon-name-part taxon-name-part-type="genus">Carabus</tp:taxon-name-part> (<tp:taxon-name-part taxon-name-part-type="subgenus">Archiplectes</tp:taxon-name-part>) <tp:taxon-name-part taxon-name-part-type="species">besleticus</tp:taxon-name-part></tp:taxon-name>, and <tp:taxon-name><tp:taxon-name-part taxon-name-part-type="genus">Carabus</tp:taxon-name-part> (<tp:taxon-name-part taxon-name-part-type="subgenus">Archiplectes</tp:taxon-name-part>) <tp:taxon-name-part taxon-name-part-type="species">pseudopshuensis</tp:taxon-name-part></tp:taxon-name> in Abkhazia.</p></caption><graphic xmlns:xlink="http://www.w3.org/1999/xlink" xlink:href="zookeys-463-021-g007.jpg" position="float" orientation="portrait" xlink:type="simple" id="oo_35425.jpg"/></fig><fig id="F11" position="float" orientation="portrait"><label>Figures 28–33.</label><caption><p>Fully inflated endophallus preparation and apical lamella of aedeagus of <tp:taxon-name><tp:taxon-name-part taxon-name-part-type="genus">Carabus</tp:taxon-name-part> (<tp:taxon-name-part taxon-name-part-type="subgenus">Archiplectes</tp:taxon-name-part>) <tp:taxon-name-part taxon-name-part-type="species">besleticus</tp:taxon-name-part> <tp:taxon-name-part taxon-name-part-type="subspecies">dsychvensis</tp:taxon-name-part></tp:taxon-name> and <tp:taxon-name><tp:taxon-name-part taxon-name-part-type="genus">Carabus</tp:taxon-name-part> (<tp:taxon-name-part taxon-name-part-type="subgenus">Archiplectes</tp:taxon-name-part>) <tp:taxon-name-part taxon-name-part-type="species">besleticus</tp:taxon-name-part> <tp:taxon-name-part taxon-name-part-type="subspecies">resheviensis</tp:taxon-name-part></tp:taxon-name> <bold>28–30</bold> <tp:taxon-name><tp:taxon-name-part taxon-name-part-type="genus">Carabus</tp:taxon-name-part> (<tp:taxon-name-part taxon-name-part-type="subgenus">Archiplectes</tp:taxon-name-part>) <tp:taxon-name-part taxon-name-part-type="species">besleticus</tp:taxon-name-part> <tp:taxon-name-part taxon-name-part-type="subspecies">dsychvensis</tp:taxon-name-part></tp:taxon-name> <bold>31–33</bold> <tp:taxon-name><tp:taxon-name-part taxon-name-part-type="genus">Carabus</tp:taxon-name-part> (<tp:taxon-name-part taxon-name-part-type="subgenus">Archiplectes</tp:taxon-name-part>) <tp:taxon-name-part taxon-name-part-type="species">besleticus</tp:taxon-name-part> <tp:taxon-name-part taxon-name-part-type="subspecies">resheviensis</tp:taxon-name-part></tp:taxon-name>.</p></caption><graphic xmlns:xlink="http://www.w3.org/1999/xlink" xlink:href="zookeys-463-021-g011.jpg" position="float" orientation="portrait" xlink:type="simple" id="oo_35429.jpg"/></fig><fig id="F17" position="float" orientation="portrait"><label>Figures 66–73.</label><caption><p>Dorsal habitus, <tp:taxon-name><tp:taxon-name-part taxon-name-part-type="genus">Carabus</tp:taxon-name-part> (<tp:taxon-name-part taxon-name-part-type="subgenus">Archiplectes</tp:taxon-name-part>) <tp:taxon-name-part taxon-name-part-type="species">besleticus</tp:taxon-name-part> <tp:taxon-name-part taxon-name-part-type="subspecies">resheviensis</tp:taxon-name-part></tp:taxon-name>. <bold>66</bold> Abkhazia, N slopes of Bzybian Mt. Range, right bank of River Reshevie (holotype) <bold>67–73</bold> same locality (paratypes).</p></caption><graphic xmlns:xlink="http://www.w3.org/1999/xlink" xlink:href="zookeys-463-021-g017.jpg" position="float" orientation="portrait" xlink:type="simple" id="oo_35435.jpg"/></fig><table-wrap id="T2" position="float" orientation="portrait"><label>Table 2.</label><caption><p>Morphometric characteristic of males (n = 16) and females (n = 31) of <tp:taxon-name><tp:taxon-name-part taxon-name-part-type="genus">Carabus</tp:taxon-name-part> (<tp:taxon-name-part taxon-name-part-type="subgenus">Archiplectes</tp:taxon-name-part>) <tp:taxon-name-part taxon-name-part-type="species">satyrus</tp:taxon-name-part></tp:taxon-name> and males (n = 83) and females (n = 91) of <tp:taxon-name><tp:taxon-name-part taxon-name-part-type="genus">Carabus</tp:taxon-name-part> (<tp:taxon-name-part taxon-name-part-type="subgenus">Archiplectes</tp:taxon-name-part>) <tp:taxon-name-part taxon-name-part-type="species">besleticus</tp:taxon-name-part></tp:taxon-name> subspecies.</p></caption><table rules="all"><tbody><tr><th rowspan="1" colspan="1">Species/subspecies, locality, number of specimens studied</th><th rowspan="1" colspan="1">GBL<xref ref-type="table-fn" rid="TN21">*</xref></th><th rowspan="1" colspan="1">SBL</th><th rowspan="1" colspan="1">HW</th><th rowspan="1" colspan="1">PW</th><th rowspan="1" colspan="1">PB</th><th rowspan="1" colspan="1">PL</th><th rowspan="1" colspan="1">EL</th><th rowspan="1" colspan="1">EW</th><th rowspan="1" colspan="1">PW/PL</th><th rowspan="1" colspan="1">PW/PB</th><th rowspan="1" colspan="1">EL/EW</th><th rowspan="1" colspan="1">EL/PL</th><th rowspan="1" colspan="1">EW/PW</th></tr><tr><td rowspan="1" colspan="14"><bold>Males</bold></td></tr><tr><td rowspan="1" colspan="1"><italic><tp:taxon-name><tp:taxon-name-part taxon-name-part-type="species">satyrus</tp:taxon-name-part></tp:taxon-name></italic><break/> Village Merkheul, 120–230 m, 16 ex.</td><td rowspan="1" colspan="1">31.1–35.7<break/> 33.84</td><td rowspan="1" colspan="1">28.6–33.1<break/> 31.22</td><td rowspan="1" colspan="1">5.0–5.65<break/> 5.39</td><td rowspan="1" colspan="1">6.8–8.6<break/> 7.84</td><td rowspan="1" colspan="1">5.75–6.85<break/> 6.33</td><td rowspan="1" colspan="1">5.65–6.6<break/> 5.97</td><td rowspan="1" colspan="1">18.2–21.4<break/> 19.75</td><td rowspan="1" colspan="1">9.95–11.35<break/> 10.73</td><td rowspan="1" colspan="1">1.13–1.43<break/> 1.32</td><td rowspan="1" colspan="1">1.06–1.36<break/> 1.24</td><td rowspan="1" colspan="1">1.64–2.02<break/> 1.84</td><td rowspan="1" colspan="1">3.03–3.68<break/> 3.32</td><td rowspan="1" colspan="1">1.22–1.49<break/> 1.37</td></tr><tr><td rowspan="1" colspan="1"><italic><tp:taxon-name><tp:taxon-name-part taxon-name-part-type="species">besleticus</tp:taxon-name-part></tp:taxon-name></italic><break/> <italic><tp:taxon-name><tp:taxon-name-part taxon-name-part-type="species">resheviensis</tp:taxon-name-part></tp:taxon-name></italic> <break/> vall. riv. Reshevie, 700 m, 29 ex.</td><td rowspan="1" colspan="1">34.5–39.0<break/> 37.62</td><td rowspan="1" colspan="1">32.6–37.0<break/> 35.15</td><td rowspan="1" colspan="1">5.75–6.35<break/> 6.03</td><td rowspan="1" colspan="1">8.0–9.5<break/> 8.58</td><td rowspan="1" colspan="1">6.8–8.2<break/> 7.19</td><td rowspan="1" colspan="1">5.5–7.0<break/> 6.27</td><td rowspan="1" colspan="1">21–22.7<break/> 21.45</td><td rowspan="1" colspan="1">12.1–15<break/> 13.51</td><td rowspan="1" colspan="1">1.18–1.55<break/> 1.37</td><td rowspan="1" colspan="1">1.1–1.3<break/> 1.19</td><td rowspan="1" colspan="1">1.42–1.78<break/> 1.59</td><td rowspan="1" colspan="1">3–3.79<break/> 3.43</td><td rowspan="1" colspan="1">1.41–1.83<break/> 1.58</td></tr><tr><td rowspan="1" colspan="1"><italic><tp:taxon-name><tp:taxon-name-part taxon-name-part-type="species">besleticus</tp:taxon-name-part></tp:taxon-name></italic><break/> <italic><tp:taxon-name><tp:taxon-name-part taxon-name-part-type="species">adzinbai</tp:taxon-name-part></tp:taxon-name></italic> <break/> Mt. Akibakhu, 2000 m, 1 ex.</td><td rowspan="1" colspan="1">31.0</td><td rowspan="1" colspan="1">29.0</td><td rowspan="1" colspan="1">6.5</td><td rowspan="1" colspan="1">7.5</td><td rowspan="1" colspan="1">6.5</td><td rowspan="1" colspan="1">6.0</td><td rowspan="1" colspan="1">20.0</td><td rowspan="1" colspan="1">12.4</td><td rowspan="1" colspan="1">1.25</td><td rowspan="1" colspan="1">1.15</td><td rowspan="1" colspan="1">1.61</td><td rowspan="1" colspan="1">3.33</td><td rowspan="1" colspan="1">1.65</td></tr><tr><td rowspan="1" colspan="1"><italic><tp:taxon-name><tp:taxon-name-part taxon-name-part-type="species">besleticus</tp:taxon-name-part></tp:taxon-name></italic><break/> <italic><tp:taxon-name><tp:taxon-name-part taxon-name-part-type="species">mtsaranus</tp:taxon-name-part></tp:taxon-name></italic><break/> vall. riv. Mtsara, 550–750 m, 10 ex.</td><td rowspan="1" colspan="1">35.25–37.1<break/> 35.77</td><td rowspan="1" colspan="1">31.8–34.0<break/> 32.82</td><td rowspan="1" colspan="1">5.5–5.75<break/> 5.59</td><td rowspan="1" colspan="1">7.5–8.85<break/> 8.19</td><td rowspan="1" colspan="1">6.4–7.2<break/> 6.81</td><td rowspan="1" colspan="1">5.55–6.9<break/> 6.1</td><td rowspan="1" colspan="1">19.6–22.15<break/> 20.79</td><td rowspan="1" colspan="1">11.15–12.55<break/> 11.87</td><td rowspan="1" colspan="1">1.14–1.48<break/> 1.35</td><td rowspan="1" colspan="1">1.15–1.26<break/> 1.2</td><td rowspan="1" colspan="1">1.65–1.85<break/> 1.75</td><td rowspan="1" colspan="1">2.84–3.87<break/> 3.42</td><td rowspan="1" colspan="1">1.3–1.63<break/> 1.45</td></tr><tr><td rowspan="1" colspan="1"><italic><tp:taxon-name><tp:taxon-name-part taxon-name-part-type="species">besleticus</tp:taxon-name-part></tp:taxon-name></italic><break/> <italic><tp:taxon-name><tp:taxon-name-part taxon-name-part-type="species">besleticus</tp:taxon-name-part></tp:taxon-name></italic><break/> Mt. Birtzkha, 300 m, 20 ex.</td><td rowspan="1" colspan="1">32.0–38.0<break/> 34.68</td><td rowspan="1" colspan="1">30.5–34.65<break/> 32.29</td><td rowspan="1" colspan="1">5.4–6.3<break/> 5.87</td><td rowspan="1" colspan="1">7.55–9.75<break/> 8.36</td><td rowspan="1" colspan="1">6.25–8.0<break/> 7.21</td><td rowspan="1" colspan="1">5.65–6.5<break/> 6.12</td><td rowspan="1" colspan="1">20–22.5<break/> 21.34</td><td rowspan="1" colspan="1">10.9–13<break/> 12.23</td><td rowspan="1" colspan="1">1.26–1.53<break/> 1.37</td><td rowspan="1" colspan="1">1.03–1.33<break/> 1.17</td><td rowspan="1" colspan="1">1.62–1.86<break/> 1.75</td><td rowspan="1" colspan="1">3.29–3.75<break/> 3.49</td><td rowspan="1" colspan="1">1.23–1.63<break/> 1.47</td></tr><tr><td rowspan="1" colspan="1"><italic><tp:taxon-name><tp:taxon-name-part taxon-name-part-type="species">besleticus</tp:taxon-name-part></tp:taxon-name></italic><break/> <italic><tp:taxon-name><tp:taxon-name-part taxon-name-part-type="species">dsykhvensis</tp:taxon-name-part></tp:taxon-name></italic><break/> Mt. Dzykhva, 2000 m, 19 ex.</td><td rowspan="1" colspan="1">23.3–26.5<break/> 25.2</td><td rowspan="1" colspan="1">21.7–25.4<break/> 23.41</td><td rowspan="1" colspan="1">4.0–5.0<break/> 4.46</td><td rowspan="1" colspan="1">5.65–6.4<break/> 6.13</td><td rowspan="1" colspan="1">4.6–5.6<break/> 5.06</td><td rowspan="1" colspan="1">4.0–4.6<break/> 4.29</td><td rowspan="1" colspan="1">13.4–15.8<break/> 14.56</td><td rowspan="1" colspan="1">8.0–9.2<break/> 8.65</td><td rowspan="1" colspan="1">1.2–1.58<break/> 1.43</td><td rowspan="1" colspan="1">1.07–1.37<break/> 1.22</td><td rowspan="1" colspan="1">1.56–1.85<break/> 1.68</td><td rowspan="1" colspan="1">3.08–3.59<break/> 3.39</td><td rowspan="1" colspan="1">1.29–1.51<break/> 1.41</td></tr><tr><td rowspan="1" colspan="1"><italic><tp:taxon-name><tp:taxon-name-part taxon-name-part-type="species">besleticus</tp:taxon-name-part></tp:taxon-name></italic><break/> <italic><tp:taxon-name><tp:taxon-name-part taxon-name-part-type="species">duripshensis</tp:taxon-name-part></tp:taxon-name></italic><break/> Bzybian Mt. Range. 420–550 m, 2 ex.</td><td rowspan="1" colspan="1">32.45–32.5<break/> 32.48</td><td rowspan="1" colspan="1">29.75–30.0<break/> 29.88</td><td rowspan="1" colspan="1">4.75–5.3<break/> 5.03</td><td rowspan="1" colspan="1">7.2–7.6<break/> 7.4</td><td rowspan="1" colspan="1">5.65–5.75<break/> 5.7</td><td rowspan="1" colspan="1">5.15–5.85<break/> 5.5</td><td rowspan="1" colspan="1">19.1<break/> 19.1</td><td rowspan="1" colspan="1">10.6–10.8<break/> 10.7</td><td rowspan="1" colspan="1">1.30–1.40<break/> 1.35</td><td rowspan="1" colspan="1">1.27–1.32<break/> 1.30</td><td rowspan="1" colspan="1">1.77–1.80<break/> 1.79</td><td rowspan="1" colspan="1">3.26–3.71<break/> 3.49</td><td rowspan="1" colspan="1">1.42–1.47<break/> 1.45</td></tr><tr><td rowspan="1" colspan="1"><italic><tp:taxon-name><tp:taxon-name-part taxon-name-part-type="species">besleticus</tp:taxon-name-part></tp:taxon-name></italic><break/> <italic><tp:taxon-name><tp:taxon-name-part taxon-name-part-type="species">napraensis</tp:taxon-name-part></tp:taxon-name></italic><break/> NW of Bzybian Mt. Range, 1900–2000 m, 2 ex.</td><td rowspan="1" colspan="1">28.8–30.7<break/> 29.75</td><td rowspan="1" colspan="1">26.45–28.15<break/> 27.3</td><td rowspan="1" colspan="1">4.85–5.15<break/> 5.0</td><td rowspan="1" colspan="1">6.65–6.85<break/> 6.75</td><td rowspan="1" colspan="1">5.25–5.8<break/> 5.53</td><td rowspan="1" colspan="1">5.25–5.25<break/> 5.25</td><td rowspan="1" colspan="1">17.0–17.65<break/> 17.33</td><td rowspan="1" colspan="1">9.8–10.55<break/> 10.18</td><td rowspan="1" colspan="1">1.27–1.31<break/> 1.29</td><td rowspan="1" colspan="1">1.18–1.27<break/> 1.22</td><td rowspan="1" colspan="1">1.67–1.74<break/> 1.70</td><td rowspan="1" colspan="1">3.24–3.36<break/> 3.30</td><td rowspan="1" colspan="1">1.48–1.54<break/> 1.51</td></tr><tr><td rowspan="1" colspan="14"><bold>Females</bold></td></tr><tr><td rowspan="1" colspan="1"><italic><tp:taxon-name><tp:taxon-name-part taxon-name-part-type="species">satyrus</tp:taxon-name-part></tp:taxon-name></italic><break/> Village Merkheul, 120–230 m, 31 ex.</td><td rowspan="1" colspan="1">32.2–39.75<break/> 36.11</td><td rowspan="1" colspan="1">29.5–37.25<break/> 33.24</td><td rowspan="1" colspan="1">5.25–6.3<break/> 5.81</td><td rowspan="1" colspan="1">7.5–9.5<break/> 8.58</td><td rowspan="1" colspan="1">6.0–7.6<break/> 6.9</td><td rowspan="1" colspan="1">5.35–8.0<break/> 6.33</td><td rowspan="1" colspan="1">18.0–24.15<break/> 21.04</td><td rowspan="1" colspan="1">10.9–13.4<break/> 11.71</td><td rowspan="1" colspan="1">1.03–1.57<break/> 1.37</td><td rowspan="1" colspan="1">1.08–1.36<break/> 1.24</td><td rowspan="1" colspan="1">1.6–1.97<break/> 1.80</td><td rowspan="1" colspan="1">2.48–3.79<break/> 3.35</td><td rowspan="1" colspan="1">1.22–1.51<break/> 1.37</td></tr><tr><td rowspan="1" colspan="1"><italic><tp:taxon-name><tp:taxon-name-part taxon-name-part-type="species">besleticus</tp:taxon-name-part></tp:taxon-name></italic><break/> <italic><tp:taxon-name><tp:taxon-name-part taxon-name-part-type="species">resheviensis</tp:taxon-name-part></tp:taxon-name></italic> <break/> vall. riv. Reshevie, 700 m, 28 ex</td><td rowspan="1" colspan="1">37.15–43<break/> 40.61</td><td rowspan="1" colspan="1">34.15–41<break/> 37.9</td><td rowspan="1" colspan="1">5.7–7.2<break/> 6.6</td><td rowspan="1" colspan="1">8.25–10<break/> 9.43</td><td rowspan="1" colspan="1">6.5–9.0<break/> 7.92</td><td rowspan="1" colspan="1">5.6–7.2<break/> 6.5</td><td rowspan="1" colspan="1">19.8–25<break/> 23.59</td><td rowspan="1" colspan="1">12.25–16<break/> 13.74</td><td rowspan="1" colspan="1">1.29–1.67<break/> 1.45</td><td rowspan="1" colspan="1">1.06–1.33<break/> 1.2</td><td rowspan="1" colspan="1">1.52–1.92<break/> 1.72</td><td rowspan="1" colspan="1">2.96–4.08<break/> 3.64</td><td rowspan="1" colspan="1">1.3–1.67<break/> 1.46</td></tr><tr><td rowspan="1" colspan="1"><italic><tp:taxon-name><tp:taxon-name-part taxon-name-part-type="species">besleticus</tp:taxon-name-part></tp:taxon-name></italic><break/> <italic><tp:taxon-name><tp:taxon-name-part taxon-name-part-type="species">adzinbai</tp:taxon-name-part></tp:taxon-name></italic> <break/> Mt. Akibakhu, 2000 m, 10 ex.</td><td rowspan="1" colspan="1">32–35.75<break/> 33.33</td><td rowspan="1" colspan="1">30.0–32.9<break/> 31.24</td><td rowspan="1" colspan="1">5.85–6.5<break/> 6.06</td><td rowspan="1" colspan="1">7.5–9.5<break/> 8.33</td><td rowspan="1" colspan="1">6.5–8.5<break/> 7.31</td><td rowspan="1" colspan="1">6.0–7.5<break/> 6.66</td><td rowspan="1" colspan="1">20.65–22.5<break/> 21.7</td><td rowspan="1" colspan="1">11.25–13<break/> 12.65</td><td rowspan="1" colspan="1">1.14–1.42<break/> 1.25</td><td rowspan="1" colspan="1">1.0–1.26<break/> 1.14</td><td rowspan="1" colspan="1">1.64–1.84<break/> 1.72</td><td rowspan="1" colspan="1">2.93–3.67<break/> 3.27</td><td rowspan="1" colspan="1">1.32–1.73<break/> 1.53</td></tr><tr><td rowspan="1" colspan="1"><italic><tp:taxon-name><tp:taxon-name-part taxon-name-part-type="species">besleticus</tp:taxon-name-part></tp:taxon-name></italic><break/> <italic><tp:taxon-name><tp:taxon-name-part taxon-name-part-type="species">mtsaranus</tp:taxon-name-part></tp:taxon-name></italic> <break/> vall. riv. Mtsara, 550–750 m, 10 ex.</td><td rowspan="1" colspan="1">37.5–41.25<break/> 39.28</td><td rowspan="1" colspan="1">34.5–37.75<break/> 36.11</td><td rowspan="1" colspan="1">5.8–6.25<break/> 6.01</td><td rowspan="1" colspan="1">8.3–9.5<break/> 9.12</td><td rowspan="1" colspan="1">7.0–8.15<break/> 7.43</td><td rowspan="1" colspan="1">5.85–7.0<break/> 6.51</td><td rowspan="1" colspan="1">21.7–24<break/> 22.74</td><td rowspan="1" colspan="1">12.1–13.5<break/> 12.67</td><td rowspan="1" colspan="1">1.26–1.56<break/> 1.41</td><td rowspan="1" colspan="1">1.13–1.32<break/> 1.23</td><td rowspan="1" colspan="1">1.73–1.98<break/> 1.8</td><td rowspan="1" colspan="1">3.29–3.86<break/> 3.5</td><td rowspan="1" colspan="1">1.29–1.47<break/> 1.39</td></tr><tr><td rowspan="1" colspan="1"><italic><tp:taxon-name><tp:taxon-name-part taxon-name-part-type="species">besleticus</tp:taxon-name-part></tp:taxon-name></italic><break/> <italic><tp:taxon-name><tp:taxon-name-part taxon-name-part-type="species">besleticus</tp:taxon-name-part></tp:taxon-name></italic> <break/> Mt. Birtzkha, 300 m, 20 ex.</td><td rowspan="1" colspan="1">38.0–40.75<break/> 38.95</td><td rowspan="1" colspan="1">35.15–38.0<break/> 36.45</td><td rowspan="1" colspan="1">5.85–6.5<break/> 6.27</td><td rowspan="1" colspan="1">8.5–11.0<break/> 9.74</td><td rowspan="1" colspan="1">7.0–9.0<break/> 8.19</td><td rowspan="1" colspan="1">6.0–7.2<break/> 6.68</td><td rowspan="1" colspan="1">22.45–24.0<break/> 23.22</td><td rowspan="1" colspan="1">12.15–14.4<break/> 13.06</td><td rowspan="1" colspan="1">1.25–1.62<break/> 1.46</td><td rowspan="1" colspan="1">1.11–1.31<break/> 1.19</td><td rowspan="1" colspan="1">1.64–1.86<break/> 1.78</td><td rowspan="1" colspan="1">3.19–3.88<break/> 3.48</td><td rowspan="1" colspan="1">1.13–1.47<break/> 1.35</td></tr><tr><td rowspan="1" colspan="1"><italic><tp:taxon-name><tp:taxon-name-part taxon-name-part-type="species">besleticus</tp:taxon-name-part></tp:taxon-name></italic><break/> <italic><tp:taxon-name><tp:taxon-name-part taxon-name-part-type="species">besleticus</tp:taxon-name-part></tp:taxon-name></italic> <break/> Village Abzhakva, 70 m, 1 ex.</td><td rowspan="1" colspan="1">39.0</td><td rowspan="1" colspan="1">36.0</td><td rowspan="1" colspan="1">6.5</td><td rowspan="1" colspan="1">10.3</td><td rowspan="1" colspan="1">8.1</td><td rowspan="1" colspan="1">7.0</td><td rowspan="1" colspan="1">22.5</td><td rowspan="1" colspan="1">13.5</td><td rowspan="1" colspan="1">1.46</td><td rowspan="1" colspan="1">1.27</td><td rowspan="1" colspan="1">1.67</td><td rowspan="1" colspan="1">3.21</td><td rowspan="1" colspan="1">1.32</td></tr><tr><td rowspan="1" colspan="1"><italic><tp:taxon-name><tp:taxon-name-part taxon-name-part-type="species">besleticus</tp:taxon-name-part></tp:taxon-name></italic><break/> <italic><tp:taxon-name><tp:taxon-name-part taxon-name-part-type="species">dsykhvensis</tp:taxon-name-part></tp:taxon-name></italic><break/> Mt. Dzykhva, 2000 m, 18 ex.</td><td rowspan="1" colspan="1">23.3–26.5<break/> 25.2</td><td rowspan="1" colspan="1">23.65–26.3<break/> 25.18</td><td rowspan="1" colspan="1">4.0–4.9<break/> 4.44</td><td rowspan="1" colspan="1">6.0–7.3<break/> 6.47</td><td rowspan="1" colspan="1">5.0–6.8<break/> 5.53</td><td rowspan="1" colspan="1">4.2–4.9<break/> 4.44</td><td rowspan="1" colspan="1">14.65–17.0<break/> 15.5</td><td rowspan="1" colspan="1">8.65–10<break/> 9.38</td><td rowspan="1" colspan="1">1.3–1.62<break/> 1.46</td><td rowspan="1" colspan="1">1.03–1.3<break/> 1.17</td><td rowspan="1" colspan="1">1.5–1.79<break/> 1.66</td><td rowspan="1" colspan="1">3.33–3.67<break/> 3.49</td><td rowspan="1" colspan="1">1.34–1.59<break/> 1.45</td></tr><tr><td rowspan="1" colspan="1"><italic><tp:taxon-name><tp:taxon-name-part taxon-name-part-type="species">besleticus</tp:taxon-name-part></tp:taxon-name></italic><break/> <italic><tp:taxon-name><tp:taxon-name-part taxon-name-part-type="species">duripshensis</tp:taxon-name-part></tp:taxon-name></italic><break/> Bzybian Mt. Range, 420–550 m, 2 ex.</td><td rowspan="1" colspan="1">32.5–32.6<break/> 32.55</td><td rowspan="1" colspan="1">30.0–30.3<break/> 30.15</td><td rowspan="1" colspan="1">5.25–5.25<break/> 5.25</td><td rowspan="1" colspan="1">7.25–7.3<break/> 7.28</td><td rowspan="1" colspan="1">5.75–6.3<break/> 6.03</td><td rowspan="1" colspan="1">5.65–5.75<break/> 5.7</td><td rowspan="1" colspan="1">19.0–20.0<break/> 19.5</td><td rowspan="1" colspan="1">10.5–10.75<break/> 10.63</td><td rowspan="1" colspan="1">1.27–1.28<break/> 1.28</td><td rowspan="1" colspan="1">1.16–1.26<break/> 1.21</td><td rowspan="1" colspan="1">1.81–1.86<break/> 1.83</td><td rowspan="1" colspan="1">3.36–3.48<break/> 3.42</td><td rowspan="1" colspan="1">1.45–1.47<break/> 1.46</td></tr><tr><td rowspan="1" colspan="1"><italic><tp:taxon-name><tp:taxon-name-part taxon-name-part-type="species">besleticus</tp:taxon-name-part></tp:taxon-name></italic><break/> <italic><tp:taxon-name><tp:taxon-name-part taxon-name-part-type="species">napraensis</tp:taxon-name-part></tp:taxon-name></italic><break/> NW of Bzybian Mt. Range, 1900–2000 m, 2 ex.</td><td rowspan="1" colspan="1">31.7–33.7<break/> 32.7</td><td rowspan="1" colspan="1">29.35–30.6<break/> 29.98</td><td rowspan="1" colspan="1">5.35–5.5<break/> 5.43</td><td rowspan="1" colspan="1">7.6–7.9<break/> 7.75</td><td rowspan="1" colspan="1">6.35–6.45<break/> 6.4</td><td rowspan="1" colspan="1">5.15–5.3<break/> 5.23</td><td rowspan="1" colspan="1">19.0–20.35<break/> 19.68</td><td rowspan="1" colspan="1">10.5–12.0<break/> 11.25</td><td rowspan="1" colspan="1">1.48–1.49<break/> 1.48</td><td rowspan="1" colspan="1">1.20–1.22<break/> 1.21</td><td rowspan="1" colspan="1">1.70–1.81<break/> 1.75</td><td rowspan="1" colspan="1">3.69–3.84<break/> 3.76</td><td rowspan="1" colspan="1">1.38–1.52<break/> 1.45</td></tr></tbody></table><table-wrap-foot><fn id="TN21"><label>*</label><p>for abbreviations see text.</p></fn></table-wrap-foot></table-wrap><fn id="TN21"><label>*</label><p>for abbreviations see text.</p></fn></tp:treatment-sec></tp:taxon-treatment>
