# Supplementary material for: Contribution to the knowledge of the Carabus (Archiplectes) satyrus Kurnakov, 1962, species complex in Abkhazia (Coleoptera, Carabidae, Carabini)
Source: Zookeys. 2014 Dec 12;(463):21–56. doi: 10.3897/zookeys.463.8499 (PMC4294300; doi:10.3897/zookeys.463.8499)
Supplement: XML Treatment for Carabus (Archiplectes) pseudopshuensis [file zookeys.463.8499-treatment10.xml]

<!DOCTYPE tp:taxon-treatment
  PUBLIC "-//TaxonX//DTD Taxonomic Treatment Publishing DTD v0 20100105//EN" "tax-treatment-NSO.dtd">
<tp:taxon-treatment xmlns:tp="http://www.plazi.org/taxpub"><tp:treatment-meta><kwd-group><label>Taxon classification</label><kwd><named-content content-type="kingdom">Animalia</named-content></kwd><kwd><named-content content-type="order">Coleoptera</named-content></kwd><kwd><named-content content-type="family">Carabidae</named-content></kwd></kwd-group><mixed-citation publication-type="journal"><person-group><name><surname>Solodovnikov</surname><given-names>Igor A.</given-names></name><name><surname>Zamotajlov</surname><given-names>Alexandr S.</given-names></name><name><surname>Fominykh</surname><given-names>Dmitriy D.</given-names></name><name><surname>Titarenko</surname><given-names>Andrey Y.</given-names></name></person-group><article-title>Contribution to the knowledge of the <tp:taxon-name><tp:taxon-name-part taxon-name-part-type="genus">Carabus</tp:taxon-name-part> (<tp:taxon-name-part taxon-name-part-type="subgenus">Archiplectes</tp:taxon-name-part>) <tp:taxon-name-part taxon-name-part-type="species">satyrus</tp:taxon-name-part></tp:taxon-name> Kurnakov, 1962, species complex in Abkhazia (<tp:taxon-name><tp:taxon-name-part taxon-name-part-type="order">Coleoptera</tp:taxon-name-part></tp:taxon-name>, <tp:taxon-name><tp:taxon-name-part taxon-name-part-type="family">Carabidae</tp:taxon-name-part></tp:taxon-name>, <tp:taxon-name><tp:taxon-name-part taxon-name-part-type="tribe">Carabini</tp:taxon-name-part></tp:taxon-name>)</article-title><source>Zookeys</source><day>12</day><month>12</month><year>2014</year><volume>2014</volume><issue>463</issue><fpage>21</fpage><lpage>56</lpage><pub-id pub-id-type="doi">10.3897/zookeys.463.8499</pub-id></mixed-citation></tp:treatment-meta><tp:nomenclature><tp:taxon-name>
                        <tp:taxon-name-part taxon-name-part-type="genus">Carabus</tp:taxon-name-part>
                        (<tp:taxon-name-part taxon-name-part-type="subgenus">Archiplectes</tp:taxon-name-part>)
                        <tp:taxon-name-part taxon-name-part-type="species">pseudopshuensis</tp:taxon-name-part>
                    </tp:taxon-name><tp:taxon-authority>Zamotajlov, 1991</tp:taxon-authority><xref ref-type="fig" rid="F5">Figs 5</xref><xref ref-type="fig" rid="F6">, 6</xref><xref ref-type="fig" rid="F7">, 7</xref><xref ref-type="fig" rid="F8">, 12–15</xref><xref ref-type="fig" rid="F19">, 78–89</xref><!--PageBreak--><tp:nomenclature-citation-list><tp:nomenclature-citation><tp:taxon-name><tp:taxon-name-part taxon-name-part-type="genus">Carabus</tp:taxon-name-part> (<tp:taxon-name-part taxon-name-part-type="subgenus">Archiplectes</tp:taxon-name-part>) <tp:taxon-name-part taxon-name-part-type="species">satyrus</tp:taxon-name-part> <tp:taxon-name-part taxon-name-part-type="subspecies">pseudopshuensis</tp:taxon-name-part></tp:taxon-name><comment> Zamotajlov, 1991: 36 (“Environs of Pskhu”); <xref ref-type="bibr" rid="B2">Bousquet et al. 2003</xref>: 132; <xref ref-type="bibr" rid="B8">Retezár 2008</xref>: 41;</comment></tp:nomenclature-citation><tp:nomenclature-citation><tp:taxon-name><tp:taxon-name-part taxon-name-part-type="genus">Carabus</tp:taxon-name-part> (<tp:taxon-name-part taxon-name-part-type="subgenus">Tribax</tp:taxon-name-part>) <tp:taxon-name-part taxon-name-part-type="species">satyrus</tp:taxon-name-part> <tp:taxon-name-part taxon-name-part-type="subspecies">pseudopshuensis</tp:taxon-name-part></tp:taxon-name><comment>: <xref ref-type="bibr" rid="B3">Deuve 2004</xref>: 275.</comment></tp:nomenclature-citation><tp:nomenclature-citation><tp:taxon-name><tp:taxon-name-part taxon-name-part-type="genus">Carabus</tp:taxon-name-part> (<tp:taxon-name-part taxon-name-part-type="subgenus">Archiplectes</tp:taxon-name-part>) <tp:taxon-name-part taxon-name-part-type="species">pseudopshuensis</tp:taxon-name-part></tp:taxon-name><comment>: <xref ref-type="bibr" rid="B4">Fominykh and Zamotajlov 2012</xref>: 444; <xref ref-type="bibr" rid="B9">Retezár 2013</xref>: 4.</comment></tp:nomenclature-citation></tp:nomenclature-citation-list></tp:nomenclature><tp:treatment-sec sec-type="Comparative material examined"><title>Comparative material examined.</title><p>3351 specimens were examined (135 specimens measured, 60 male genitalia preparations studied): 2 males, 4 females, Abkhazia, Sukhum Distr., left bank of River Aguripsta near outfall of River Belaya, beech forest <!--PageBreak-->site, 800–1000 m, 11.V–27.VI.2010, leg. D. Fominykh, I. Solodovnikov (cZAM, cFDD, cSIA); 5 males, 5 females, Abkhazia, Sukhum Distr., left bank of River Aguripsta near Mt. Svyataya, 800 m, 10.V–28.VI.2010, leg. D. Fominykh, I. Solodovnikov (cZAM, cFDD); 4 males, 2 females, Abkhazia, Sukhum Distr., vicinities of Village Pskhu, S slope of Mt. Svyataya, beech forest site, 650–700 m, 10.V–28.VI.2010, leg. I. Solodovnikov, D. Fominykh, (cSIA); 21 males, 25 females, Abkhazia, Sukhum Distr., SE of Village Pskhu, hamlet Bitaga, Mt. Bzybskaya, 550–650 m, beech forest site, 12.V–30.VI.2010, leg. I. Solodovnikov, D. Fominykh, (cSIA); 547 males, 763 females, Abkhazia, Sukhum Distr., left bank of River Aguripsta near Village Pskhu, W slopes of Mt. Chibiskha, 700 m, 25.IV–04.VII.2013, leg. D. Fominykh (cZAM, cFDD, cSAA, cBAS); 48 males, 62 females, Abkhazia, Sukhum Distr., right bank of River Bzyb, S slopes of Mt. Chibiskha, 550 m, 25.IV–04.VII.2013, leg. D. Fominykh (cZAM, cFDD); 5 males, 4 females, Abkhazia, Sukhum Distr., right bank of River Bzyb, S slopes of Mt. Chibiskha upstream hamlet Bitaga, karst, beech forest site, 600–620 m, <named-content xmlns:xlink="http://www.w3.org/1999/xlink" content-type="dwc:verbatimCoordinates" xlink:type="simple">N43°21'29.36" / E040°49'58.89"</named-content>, 25.IV–04.VII.2013, leg. D. Fominykh (cSIA); 6 males, 6 females, Abkhazia, Sukhum Distr., right bank of River Baul near Village Sanchara, 1030 m, <named-content xmlns:xlink="http://www.w3.org/1999/xlink" content-type="dwc:verbatimCoordinates" xlink:type="simple">N43°24,9', E040°51,4'</named-content>, VII.2010, leg. I. Retezár (cZAM, cFDD); 2 males, 2 females, Abkhazia, Sukhum Distr., vicinities of Village Sanchara, River Baul, beech forest site, 20.VII.1991, leg. M.N. Maksimenkov (cSIA); 2 females, same locality, 800 m, 10.VIII.1989, leg. M.N. Maksimenkov (cSIA); 2 males, Village Sanchara, VI.1991, leg. M.N. Maksimenkov (cSIA); 1 male, Abkhazia, Sukhum Distr., Pskhu, 10.IX.1991, local collector (cSIA); 3 males, 4 females, Abkhazia, Sukhum Distr., Bzybian Mt. Range, upper reaches of RRiver West Gumista, Dou <!--PageBreak-->Pass, 1300 m, 30.IV–19.VII.2012, leg. D. Fominykh (cFDD); 10 males, 13 females, Abkhazia, Sukhum Distr., N slopes of Bzybian Mt. Range near Bzyb valley, 1000 m, 30.IV.2012, leg. D. Fominykh (cZAM, cFDD, cSAA); 40 males, 30 females, <!--PageBreak-->Abkhazia, Sukhum Distr., N slopes of Bzybian Mt. Range near Bzyb valley, 800 m, 30.IV–19.VII.2012, leg. D. Fominykh (cZAM, cFDD, cSIA, cSAA); 351 males, 449 females, Abkhazia, Sukhum Distr., N slopes of Bzybian Mt. Range, right bank of River Reshevie, 700–1000 m, 1.V–20.VII.2012, leg. D. Fominykh (cZAM, cFDD, cSAA, cBAS); 2 males, 5 females, Abkhazia, Sukhum Distr., left bank of River Bzyb, right bank of River Reshevie, beech, maple, fern forest site, 670–720 m, 13–14.V.2010, leg. I. Solodovnikov (cSIA); 9 males, 18 females, same locality, 13.V-02.VII.2010, leg. I. Solodovnikov, D. Fominykh (cSIA, cPIG, cKVM); 14 males, 16 females, same locality, 04.V–20.VII.2012, leg. D. Fominykh, A. Safronov (cSIA); 386 males, 516 females, Abkhazia, Sukhum Distr., N Slopes of Bzybian Mt. Range near Village Serebryanyi, 500–600 m, 25.IV–05.VII.2013, leg. D. Fominykh (cZAM, cFDD); 5 males, 8 females, Abkhazia, Sukhum Distr., vicinities of Village Pskhu, hamlet Serebryanyi, left bank of River Bzyb, karst, beech forest site, 600–620 m, <named-content xmlns:xlink="http://www.w3.org/1999/xlink" content-type="dwc:verbatimCoordinates" xlink:type="simple">N43°21'52.90" / E040°48'52.90"</named-content>, 25.IV–05.VII.2013, leg. D. Fominykh (cSIA).</p></tp:treatment-sec><tp:treatment-sec sec-type="Description"><title>Description.</title><p>Medium-sized form, length 26.5–34.0 mm, males 28.0–32.0 mm, females 28.5–34.0 mm long. Underside black, dorsum normally with bright metallic lustre, green, dark blue, bronze, crimson, violet, less often black, with transitional color forms in males, dichromatic and trichromatic individuals being also known, females matte. Body slender.</p><p>Head not inflated. Pronotum variable in shape, from transverse to subquadrate. PW/PL of individuals from the right bank of River Bzyb hardly depends upon altitude in males and constitute constantly 1.32–1.39, in females, upon decrease of altitude, PW/PL varies from 1.38 at 700 m to 1.48 at 1100 m. Hind angles slightly protruding backwards. In the left-bank populations, pronotum of nearly the same proportions or less transverse, particularly in females. PW/PL varies there in males of three studied populations from 1.26 to 1.39, and in females – from 1.34 to 1.42, reaching extreme value of 1.23 in the population, inhabiting environs of the hamlet Serebryanyi. Elytra oblong-ovate in the right-bank populations, also vary in shape from distinctly elongate to almost ovate. EL/EW gradually varies in males depending upon altitude decrease from 1.89 to 1.69, in females such correlations are not obviously revealed and irregularly varies from 1.69 to 1.76. Elytral sculpture varies from almost smooth to coarsely granular, with strongly pronounced punctation in the middle interspaces. EL/EW is more or less stable in the left-bank populations and measures 1.66–1.70 in males and 1.60–1.75 in females. Elytral sculpture granular, interspaces regular, nearly straight, some male specimens possess somewhat confused elytral sculpture. The main morphometric measurements are presented in Table <xref ref-type="table" rid="T1">1</xref>.</p><p>The structure of endophallus testifies to the assignment of this form to the <italic><tp:taxon-name><tp:taxon-name-part taxon-name-part-type="species">reitteri</tp:taxon-name-part></tp:taxon-name></italic>-group. It is easily distinguishable from <tp:taxon-name><tp:taxon-name-part taxon-name-part-type="genus">Carabus</tp:taxon-name-part> (<tp:taxon-name-part taxon-name-part-type="subgenus">Archiplectes</tp:taxon-name-part>) <tp:taxon-name-part taxon-name-part-type="species">satyrus</tp:taxon-name-part></tp:taxon-name>, <tp:taxon-name><tp:taxon-name-part taxon-name-part-type="genus">Carabus</tp:taxon-name-part> (<tp:taxon-name-part taxon-name-part-type="subgenus">Archiplectes</tp:taxon-name-part>) <tp:taxon-name-part taxon-name-part-type="species">besleticus</tp:taxon-name-part></tp:taxon-name>, and <tp:taxon-name><tp:taxon-name-part taxon-name-part-type="genus">Carabus</tp:taxon-name-part> (<tp:taxon-name-part taxon-name-part-type="subgenus">Archiplectes</tp:taxon-name-part>) <tp:taxon-name-part taxon-name-part-type="species">juenthneri</tp:taxon-name-part></tp:taxon-name> by the shape of the dorsal appendix, which is less elongate and possesses a more rectangular form.</p><fig id="F19" position="float" orientation="portrait"><label>Figures 78–81.</label><caption><p>Dorsal habitus, <tp:taxon-name><tp:taxon-name-part taxon-name-part-type="genus">Carabus</tp:taxon-name-part> (<tp:taxon-name-part taxon-name-part-type="subgenus">Archiplectes</tp:taxon-name-part>) <tp:taxon-name-part taxon-name-part-type="species">pseudopshuensis</tp:taxon-name-part></tp:taxon-name>. <bold>78–79</bold> Abkhazia, Village Pskhu env <bold>80–81</bold> Abkhazia, N slopes of Bzybian Mt. Range, Village Serebryanyi env.</p></caption><graphic xmlns:xlink="http://www.w3.org/1999/xlink" xlink:href="zookeys-463-021-g019.jpg" position="float" orientation="portrait" xlink:type="simple" id="oo_35437.jpg"/></fig><fig id="F20" position="float" orientation="portrait"><label>Figures 82–89.</label><caption><p>Dorsal habitus, <tp:taxon-name><tp:taxon-name-part taxon-name-part-type="genus">Carabus</tp:taxon-name-part> (<tp:taxon-name-part taxon-name-part-type="subgenus">Archiplectes</tp:taxon-name-part>) <tp:taxon-name-part taxon-name-part-type="species">pseudopshuensis</tp:taxon-name-part></tp:taxon-name>. <bold>82–83, 88–89</bold> Abkhazia, N slopes of Bzybian Mt. Range, Village Serebryanyi env <bold>84</bold> Abkhazia, Village Sanchara env <bold>85</bold> Abkhazia, Village Pskhu env., Mt. Svyataya <bold>86–87</bold> Abkhazia, Village Pskhu env.</p></caption><graphic xmlns:xlink="http://www.w3.org/1999/xlink" xlink:href="zookeys-463-021-g020.jpg" position="float" orientation="portrait" xlink:type="simple" id="oo_35438.jpg"/></fig></tp:treatment-sec><tp:treatment-sec sec-type="Differential diagnosis"><title>Differential diagnosis.</title><p>Strongly resembles <!--PageBreak--><!--PageBreak--><!--PageBreak--><!--PageBreak--><!--PageBreak--><tp:taxon-name><tp:taxon-name-part taxon-name-part-type="genus">Carabus</tp:taxon-name-part> (<tp:taxon-name-part taxon-name-part-type="subgenus">Archiplectes</tp:taxon-name-part>) <tp:taxon-name-part taxon-name-part-type="species">juenthneri</tp:taxon-name-part> <tp:taxon-name-part taxon-name-part-type="subspecies">juenthneri</tp:taxon-name-part></tp:taxon-name>, which occurs sympatrically in some localities on the right bank of River Bzyb; however, it differs in smaller body size, more elongate and ovate body, and also in the structure of the male genitalia. Upstream, in the valley of River Aguripsta, <tp:taxon-name><tp:taxon-name-part taxon-name-part-type="genus">Carabus</tp:taxon-name-part> (<tp:taxon-name-part taxon-name-part-type="subgenus">Archiplectes</tp:taxon-name-part>) <tp:taxon-name-part taxon-name-part-type="species">juenthneri</tp:taxon-name-part> <tp:taxon-name-part taxon-name-part-type="subspecies">juenthneri</tp:taxon-name-part></tp:taxon-name> completely substitutes this taxon. On the left bank of River Bzyb it also occurs sympatrically with <tp:taxon-name><tp:taxon-name-part taxon-name-part-type="genus">Carabus</tp:taxon-name-part> (<tp:taxon-name-part taxon-name-part-type="subgenus">Archiplectes</tp:taxon-name-part>) <tp:taxon-name-part taxon-name-part-type="species">besleticus</tp:taxon-name-part> <tp:taxon-name-part taxon-name-part-type="subspecies">resheviensis</tp:taxon-name-part></tp:taxon-name> from which it differs in considerably smaller body size and different male genitalia. The authors have succeeded in collecting in such localities few transitional individuals, apparently being hybrid forms. Morphometric characters are illustrated in Figures <xref ref-type="fig" rid="F5">5</xref>–<xref ref-type="fig" rid="F6">6</xref>.</p></tp:treatment-sec><tp:treatment-sec sec-type="Distribution"><title>Distribution.</title><p>Populates the left bank of the River Aguripsta from the confluence of River Belaya (its left tributary) up to its outfall, and also right board of River Bzyb, upstream confluence of River Aguripsta, also occurs at northern slopes of Bzybian Mt. Range, reaching its watershed at 1300 m, where dwells together with <tp:taxon-name><tp:taxon-name-part taxon-name-part-type="genus">Carabus</tp:taxon-name-part> (<tp:taxon-name-part taxon-name-part-type="subgenus">Archiplectes</tp:taxon-name-part>) <tp:taxon-name-part taxon-name-part-type="species">apollo</tp:taxon-name-part> <tp:taxon-name-part taxon-name-part-type="subspecies">tenebricosus</tp:taxon-name-part></tp:taxon-name>, however it has not been found at its southern slopes, where apparently it is completely substituted by the latter.</p></tp:treatment-sec><tp:treatment-sec sec-type="Habitat"><title>Habitat.</title><p>Inhabits mainly beech and fir-beech mixed forests, developed on rich ground litter, and also petrous forest taluses at karstic landforms. The population density is rather high in its known geographic range, except for the middle flow of River Aguripsta (natural border of its distribution area), the maximum density of imago is recorded for the altitude interval of 600–900 m. Activity of imago proceeds from April to July, solitary individuals are sometimes observed at the end of summer or the middle of September. The following forms of <italic><tp:taxon-name><tp:taxon-name-part taxon-name-part-type="genus">Carabus</tp:taxon-name-part></tp:taxon-name></italic> occur sympatrically on the left bank of River Bzyb: <tp:taxon-name><tp:taxon-name-part taxon-name-part-type="genus">Carabus</tp:taxon-name-part> (<tp:taxon-name-part taxon-name-part-type="subgenus">Archiplectes</tp:taxon-name-part>) <tp:taxon-name-part taxon-name-part-type="species">besleticus</tp:taxon-name-part> <tp:taxon-name-part taxon-name-part-type="subspecies">resheviensis</tp:taxon-name-part></tp:taxon-name>, <tp:taxon-name><tp:taxon-name-part taxon-name-part-type="genus">Carabus</tp:taxon-name-part> (<tp:taxon-name-part taxon-name-part-type="subgenus">Archiplectes</tp:taxon-name-part>) <tp:taxon-name-part taxon-name-part-type="species">apollo</tp:taxon-name-part> <tp:taxon-name-part taxon-name-part-type="subspecies">tenebricosus</tp:taxon-name-part></tp:taxon-name>, <tp:taxon-name><tp:taxon-name-part taxon-name-part-type="genus">Carabus</tp:taxon-name-part> (<tp:taxon-name-part taxon-name-part-type="subgenus">Tribax</tp:taxon-name-part>) <tp:taxon-name-part taxon-name-part-type="species">apschuanus</tp:taxon-name-part> <tp:taxon-name-part taxon-name-part-type="subspecies">apschuanus</tp:taxon-name-part></tp:taxon-name>, <tp:taxon-name><tp:taxon-name-part taxon-name-part-type="genus">Carabus</tp:taxon-name-part> (<tp:taxon-name-part taxon-name-part-type="subgenus">Tribax</tp:taxon-name-part>) <tp:taxon-name-part taxon-name-part-type="species">constantinovi</tp:taxon-name-part> <tp:taxon-name-part taxon-name-part-type="subspecies">otcharensis</tp:taxon-name-part></tp:taxon-name>, <tp:taxon-name><tp:taxon-name-part taxon-name-part-type="genus">Carabus</tp:taxon-name-part> (<tp:taxon-name-part taxon-name-part-type="subgenus">Tribax</tp:taxon-name-part>) <tp:taxon-name-part taxon-name-part-type="species">circassicus</tp:taxon-name-part> <tp:taxon-name-part taxon-name-part-type="subspecies">circassicus</tp:taxon-name-part></tp:taxon-name> (natio <italic><tp:taxon-name><tp:taxon-name-part taxon-name-part-type="form">abasinus</tp:taxon-name-part></tp:taxon-name></italic>), <tp:taxon-name><tp:taxon-name-part taxon-name-part-type="genus">Carabus</tp:taxon-name-part> (<tp:taxon-name-part taxon-name-part-type="subgenus">Microplectes</tp:taxon-name-part>) <tp:taxon-name-part taxon-name-part-type="species">argonautarum</tp:taxon-name-part> <tp:taxon-name-part taxon-name-part-type="subspecies">reischitzi</tp:taxon-name-part></tp:taxon-name>, <tp:taxon-name><tp:taxon-name-part taxon-name-part-type="genus">Carabus</tp:taxon-name-part> (<tp:taxon-name-part taxon-name-part-type="subgenus">Megodontus</tp:taxon-name-part>) <tp:taxon-name-part taxon-name-part-type="species">septemcarinatus</tp:taxon-name-part></tp:taxon-name>, <tp:taxon-name><tp:taxon-name-part taxon-name-part-type="genus">Carabus</tp:taxon-name-part> (<tp:taxon-name-part taxon-name-part-type="subgenus">Eucarabus</tp:taxon-name-part>) <tp:taxon-name-part taxon-name-part-type="species">cumanus</tp:taxon-name-part></tp:taxon-name> Fischer von Waldheim, 1823, <tp:taxon-name><tp:taxon-name-part taxon-name-part-type="genus">Carabus</tp:taxon-name-part> (<tp:taxon-name-part taxon-name-part-type="subgenus">Sphodristocarabus</tp:taxon-name-part>) <tp:taxon-name-part taxon-name-part-type="species">armeniacus</tp:taxon-name-part> <tp:taxon-name-part taxon-name-part-type="subspecies">dvorschaki</tp:taxon-name-part></tp:taxon-name>, and <tp:taxon-name><tp:taxon-name-part taxon-name-part-type="genus">Carabus</tp:taxon-name-part> (<tp:taxon-name-part taxon-name-part-type="subgenus">Procerus</tp:taxon-name-part>) <tp:taxon-name-part taxon-name-part-type="species">caucasicus</tp:taxon-name-part> <tp:taxon-name-part taxon-name-part-type="subspecies">colchicus</tp:taxon-name-part></tp:taxon-name>; on the right bank of River Bzyb: <tp:taxon-name><tp:taxon-name-part taxon-name-part-type="genus">Carabus</tp:taxon-name-part> (<tp:taxon-name-part taxon-name-part-type="subgenus">Archiplectes</tp:taxon-name-part>) <tp:taxon-name-part taxon-name-part-type="species">juenthneri</tp:taxon-name-part> <tp:taxon-name-part taxon-name-part-type="subspecies">juenthneri</tp:taxon-name-part></tp:taxon-name>, <tp:taxon-name><tp:taxon-name-part taxon-name-part-type="genus">Carabus</tp:taxon-name-part> (<tp:taxon-name-part taxon-name-part-type="subgenus">Tribax</tp:taxon-name-part>) <tp:taxon-name-part taxon-name-part-type="species">apschuanus</tp:taxon-name-part> <tp:taxon-name-part taxon-name-part-type="subspecies">schoeni</tp:taxon-name-part></tp:taxon-name> Novotný &amp; Voříšek, 1988, <tp:taxon-name><tp:taxon-name-part taxon-name-part-type="genus">Carabus</tp:taxon-name-part> (<tp:taxon-name-part taxon-name-part-type="subgenus">Tribax</tp:taxon-name-part>) <tp:taxon-name-part taxon-name-part-type="species">constantinovi</tp:taxon-name-part> <tp:taxon-name-part taxon-name-part-type="subspecies">otcharensis</tp:taxon-name-part></tp:taxon-name>, <tp:taxon-name><tp:taxon-name-part taxon-name-part-type="genus">Carabus</tp:taxon-name-part> (<tp:taxon-name-part taxon-name-part-type="subgenus">Tribax</tp:taxon-name-part>) <tp:taxon-name-part taxon-name-part-type="species">circassicus</tp:taxon-name-part> <tp:taxon-name-part taxon-name-part-type="subspecies">circassicus</tp:taxon-name-part></tp:taxon-name> (natio <italic><tp:taxon-name><tp:taxon-name-part taxon-name-part-type="form">abasinus</tp:taxon-name-part></tp:taxon-name></italic>), <tp:taxon-name><tp:taxon-name-part taxon-name-part-type="genus">Carabus</tp:taxon-name-part> (<tp:taxon-name-part taxon-name-part-type="subgenus">Microplectes</tp:taxon-name-part>) <tp:taxon-name-part taxon-name-part-type="species">argonautarum</tp:taxon-name-part> <tp:taxon-name-part taxon-name-part-type="subspecies">reischitzi</tp:taxon-name-part></tp:taxon-name>, <tp:taxon-name><tp:taxon-name-part taxon-name-part-type="genus">Carabus</tp:taxon-name-part> (<tp:taxon-name-part taxon-name-part-type="subgenus">Megodontus</tp:taxon-name-part>) <tp:taxon-name-part taxon-name-part-type="species">septemcarinatus</tp:taxon-name-part></tp:taxon-name>, <tp:taxon-name><tp:taxon-name-part taxon-name-part-type="genus">Carabus</tp:taxon-name-part> (<tp:taxon-name-part taxon-name-part-type="subgenus">Eucarabus</tp:taxon-name-part>) <tp:taxon-name-part taxon-name-part-type="species">cumanus</tp:taxon-name-part></tp:taxon-name>, <tp:taxon-name><tp:taxon-name-part taxon-name-part-type="genus">Carabus</tp:taxon-name-part> (<tp:taxon-name-part taxon-name-part-type="subgenus">Pachycarabus</tp:taxon-name-part>) <tp:taxon-name-part taxon-name-part-type="species">imitator</tp:taxon-name-part> <tp:taxon-name-part taxon-name-part-type="subspecies">katharinae</tp:taxon-name-part></tp:taxon-name> Reitter, 1896, <tp:taxon-name><tp:taxon-name-part taxon-name-part-type="genus">Carabus</tp:taxon-name-part> (<tp:taxon-name-part taxon-name-part-type="subgenus">Sphodristocarabus</tp:taxon-name-part>) <tp:taxon-name-part taxon-name-part-type="species">armeniacus</tp:taxon-name-part> <tp:taxon-name-part taxon-name-part-type="subspecies">janthinus</tp:taxon-name-part></tp:taxon-name> Ganglbauer, 1887, and <tp:taxon-name><tp:taxon-name-part taxon-name-part-type="genus">Carabus</tp:taxon-name-part> (<tp:taxon-name-part taxon-name-part-type="subgenus">Procerus</tp:taxon-name-part>) <tp:taxon-name-part taxon-name-part-type="species">caucasicus</tp:taxon-name-part> <tp:taxon-name-part taxon-name-part-type="subspecies">colchicus</tp:taxon-name-part></tp:taxon-name>.</p></tp:treatment-sec><tp:treatment-sec><!--Section generated to contain objects referenced in tp:taxon-treatment.--><fig id="F5" position="float" orientation="portrait"><label>Figure 5.</label><caption><p>Distribution of morphometric characters in males of <tp:taxon-name><tp:taxon-name-part taxon-name-part-type="genus">Carabus</tp:taxon-name-part> (<tp:taxon-name-part taxon-name-part-type="subgenus">Archiplectes</tp:taxon-name-part>) <tp:taxon-name-part taxon-name-part-type="species">besleticus</tp:taxon-name-part> <tp:taxon-name-part taxon-name-part-type="subspecies">resheviensis</tp:taxon-name-part></tp:taxon-name> (River Reshevie), <tp:taxon-name><tp:taxon-name-part taxon-name-part-type="genus">Carabus</tp:taxon-name-part> (<tp:taxon-name-part taxon-name-part-type="subgenus">Archiplectes</tp:taxon-name-part>) <tp:taxon-name-part taxon-name-part-type="species">pseudopshuensis</tp:taxon-name-part></tp:taxon-name> (River Reshevie), and <tp:taxon-name><tp:taxon-name-part taxon-name-part-type="genus">Carabus</tp:taxon-name-part> (<tp:taxon-name-part taxon-name-part-type="subgenus">Archiplectes</tp:taxon-name-part>) <tp:taxon-name-part taxon-name-part-type="species">juenthneri</tp:taxon-name-part> <tp:taxon-name-part taxon-name-part-type="subspecies">juenthneri</tp:taxon-name-part></tp:taxon-name> (Village Pskhu env.) constructed using discriminant analysis based on 8 parameters.</p></caption><graphic xmlns:xlink="http://www.w3.org/1999/xlink" xlink:href="zookeys-463-021-g005.jpg" position="float" orientation="portrait" xlink:type="simple" id="oo_35423.jpg"/></fig><fig id="F6" position="float" orientation="portrait"><label>Figure 6.</label><caption><p>Distribution of morphometric characters in females of <tp:taxon-name><tp:taxon-name-part taxon-name-part-type="genus">Carabus</tp:taxon-name-part> (<tp:taxon-name-part taxon-name-part-type="subgenus">Archiplectes</tp:taxon-name-part>) <tp:taxon-name-part taxon-name-part-type="species">besleticus</tp:taxon-name-part> <tp:taxon-name-part taxon-name-part-type="subspecies">resheviensis</tp:taxon-name-part></tp:taxon-name> (River Reshevie), <tp:taxon-name><tp:taxon-name-part taxon-name-part-type="genus">Carabus</tp:taxon-name-part> (<tp:taxon-name-part taxon-name-part-type="subgenus">Archiplectes</tp:taxon-name-part>) <tp:taxon-name-part taxon-name-part-type="species">pseudopshuensis</tp:taxon-name-part></tp:taxon-name> (River Reshevie), and <tp:taxon-name><tp:taxon-name-part taxon-name-part-type="genus">Carabus</tp:taxon-name-part> (<tp:taxon-name-part taxon-name-part-type="subgenus">Archiplectes</tp:taxon-name-part>) <tp:taxon-name-part taxon-name-part-type="species">juenthneri</tp:taxon-name-part> <tp:taxon-name-part taxon-name-part-type="subspecies">juenthneri</tp:taxon-name-part></tp:taxon-name> (Village Pskhu env.) constructed using discriminant analysis based on 8 parameters.</p></caption><graphic xmlns:xlink="http://www.w3.org/1999/xlink" xlink:href="zookeys-463-021-g006.jpg" position="float" orientation="portrait" xlink:type="simple" id="oo_35424.jpg"/></fig><fig id="F7" position="float" orientation="portrait"><label>Figure 7.</label><caption><p>Distribution map of <tp:taxon-name><tp:taxon-name-part taxon-name-part-type="genus">Carabus</tp:taxon-name-part> (<tp:taxon-name-part taxon-name-part-type="subgenus">Archiplectes</tp:taxon-name-part>) <tp:taxon-name-part taxon-name-part-type="species">satyrus</tp:taxon-name-part></tp:taxon-name>, <tp:taxon-name><tp:taxon-name-part taxon-name-part-type="genus">Carabus</tp:taxon-name-part> (<tp:taxon-name-part taxon-name-part-type="subgenus">Archiplectes</tp:taxon-name-part>) <tp:taxon-name-part taxon-name-part-type="species">besleticus</tp:taxon-name-part></tp:taxon-name>, and <tp:taxon-name><tp:taxon-name-part taxon-name-part-type="genus">Carabus</tp:taxon-name-part> (<tp:taxon-name-part taxon-name-part-type="subgenus">Archiplectes</tp:taxon-name-part>) <tp:taxon-name-part taxon-name-part-type="species">pseudopshuensis</tp:taxon-name-part></tp:taxon-name> in Abkhazia.</p></caption><graphic xmlns:xlink="http://www.w3.org/1999/xlink" xlink:href="zookeys-463-021-g007.jpg" position="float" orientation="portrait" xlink:type="simple" id="oo_35425.jpg"/></fig><fig id="F8" position="float" orientation="portrait"><label>Figures 8–15.</label><caption><p>Fully inflated endophallus preparation and apical lamella of aedeagus of <tp:taxon-name><tp:taxon-name-part taxon-name-part-type="genus">Carabus</tp:taxon-name-part> (<tp:taxon-name-part taxon-name-part-type="subgenus">Archiplectes</tp:taxon-name-part>) <tp:taxon-name-part taxon-name-part-type="species">satyrus</tp:taxon-name-part></tp:taxon-name> and <tp:taxon-name><tp:taxon-name-part taxon-name-part-type="genus">Carabus</tp:taxon-name-part> (<tp:taxon-name-part taxon-name-part-type="subgenus">Archiplectes</tp:taxon-name-part>) <tp:taxon-name-part taxon-name-part-type="species">pseudopshuensis</tp:taxon-name-part></tp:taxon-name>. <bold>8–11</bold> <tp:taxon-name><tp:taxon-name-part taxon-name-part-type="genus">Carabus</tp:taxon-name-part> (<tp:taxon-name-part taxon-name-part-type="subgenus">Archiplectes</tp:taxon-name-part>) <tp:taxon-name-part taxon-name-part-type="species">satyrus</tp:taxon-name-part></tp:taxon-name> <bold>12–15</bold> <tp:taxon-name><tp:taxon-name-part taxon-name-part-type="genus">Carabus</tp:taxon-name-part> (<tp:taxon-name-part taxon-name-part-type="subgenus">Archiplectes</tp:taxon-name-part>) <tp:taxon-name-part taxon-name-part-type="species">pseudopshuensis</tp:taxon-name-part></tp:taxon-name>.</p></caption><graphic xmlns:xlink="http://www.w3.org/1999/xlink" xlink:href="zookeys-463-021-g008.jpg" position="float" orientation="portrait" xlink:type="simple" id="oo_35426.jpg"/></fig><table-wrap id="T1" position="float" orientation="portrait"><label>Table 1.</label><caption><p>Morphometric characteristic of males (n = 67) and females (n = 68) of <tp:taxon-name><tp:taxon-name-part taxon-name-part-type="genus">Carabus</tp:taxon-name-part> (<tp:taxon-name-part taxon-name-part-type="subgenus">Archiplectes</tp:taxon-name-part>) <tp:taxon-name-part taxon-name-part-type="species">pseudopshuensis</tp:taxon-name-part></tp:taxon-name>.</p></caption><table rules="all"><tbody><tr><th rowspan="1" colspan="1">Species/subspecies, locality, number of specimens studied</th><th rowspan="1" colspan="1">GBL<xref ref-type="table-fn" rid="TN11">*</xref></th><th rowspan="1" colspan="1">SBL</th><th rowspan="1" colspan="1">HW</th><th rowspan="1" colspan="1">PW</th><th rowspan="1" colspan="1">PB</th><th rowspan="1" colspan="1">PL</th><th rowspan="1" colspan="1">EL</th><th rowspan="1" colspan="1">EW</th><th rowspan="1" colspan="1">PW/PL</th><th rowspan="1" colspan="1">PW/PB</th><th rowspan="1" colspan="1">EL/EW</th><th rowspan="1" colspan="1">EL/PL</th><th rowspan="1" colspan="1">EW/PW</th></tr><tr><td rowspan="1" colspan="14"><bold>Males</bold></td></tr><tr><td rowspan="1" colspan="1"><italic><tp:taxon-name><tp:taxon-name-part taxon-name-part-type="species">pseudopshuensis</tp:taxon-name-part></tp:taxon-name></italic><break/> vall. riv. Belaya, 1000 m, 1 ex</td><td rowspan="1" colspan="1">30.0</td><td rowspan="1" colspan="1">27.0</td><td rowspan="1" colspan="1">4.5</td><td rowspan="1" colspan="1">7.0</td><td rowspan="1" colspan="1">5.0</td><td rowspan="1" colspan="1">4.5</td><td rowspan="1" colspan="1">17.0</td><td rowspan="1" colspan="1">9.0</td><td rowspan="1" colspan="1">1.56</td><td rowspan="1" colspan="1">1.4</td><td rowspan="1" colspan="1">1.89</td><td rowspan="1" colspan="1">3.78</td><td rowspan="1" colspan="1">1.29</td></tr><tr><td rowspan="1" colspan="1"><italic><tp:taxon-name><tp:taxon-name-part taxon-name-part-type="species">pseudopshuensis</tp:taxon-name-part></tp:taxon-name></italic><break/> vall. riv. Byaul, 1100 m, 5 ex</td><td rowspan="1" colspan="1">29.0–32.0<break/> 30.6</td><td rowspan="1" colspan="1">26.0–29.0<break/> 27.6</td><td rowspan="1" colspan="1">4.5–5.5<break/> 4.84</td><td rowspan="1" colspan="1">6.5–7.5<break/> 6.84</td><td rowspan="1" colspan="1">5.5–6.0<break/> 5.74</td><td rowspan="1" colspan="1">5.0</td><td rowspan="1" colspan="1">16.5–18<break/> 17.36</td><td rowspan="1" colspan="1">9.0–10.0<break/> 9.56</td><td rowspan="1" colspan="1">1.3–1.5<break/> 1.37</td><td rowspan="1" colspan="1">1.17–1.25<break/> 1.19</td><td rowspan="1" colspan="1">1.78–1.86<break/> 1.82</td><td rowspan="1" colspan="1">3.3–3.6<break/> 3.47</td><td rowspan="1" colspan="1">1.33–1.49<break/> 1.4</td></tr><tr><td rowspan="1" colspan="1"><italic><tp:taxon-name><tp:taxon-name-part taxon-name-part-type="species">pseudopshuensis</tp:taxon-name-part></tp:taxon-name></italic><break/> Village Sanchara, 800 m, 5 ex</td><td rowspan="1" colspan="1">28.4–32.75<break/> 30.11</td><td rowspan="1" colspan="1">26.2–30.3<break/> 27.77</td><td rowspan="1" colspan="1">4.4–5.45<break/> 4.85</td><td rowspan="1" colspan="1">6.6–8.35<break/> 7.18</td><td rowspan="1" colspan="1">5.0–6.1<break/> 5.51</td><td rowspan="1" colspan="1">4.75–5.4<break/> 5.18</td><td rowspan="1" colspan="1">16–18.85<break/> 17.24</td><td rowspan="1" colspan="1">9.15–11.1<break/> 10.14</td><td rowspan="1" colspan="1">1.28–1.55<break/> 1.39</td><td rowspan="1" colspan="1">1.26–1.37<break/> 1.3</td><td rowspan="1" colspan="1">1.64–1.84<break/> 1.7</td><td rowspan="1" colspan="1">3.19–3.49<break/> 3.33</td><td rowspan="1" colspan="1">1.33–1.49<break/> 1.42</td></tr><tr><td rowspan="1" colspan="1"><italic><tp:taxon-name><tp:taxon-name-part taxon-name-part-type="species">pseudopshuensis</tp:taxon-name-part></tp:taxon-name></italic><break/> Village Bitaga (Pskhu), 700 m, 20 ex</td><td rowspan="1" colspan="1">26.45–32<break/> 29.47</td><td rowspan="1" colspan="1">24.25–30.0<break/> 27.22</td><td rowspan="1" colspan="1">4.25–5.0<break/> 4.69</td><td rowspan="1" colspan="1">5.9–7.2<break/> 6.7</td><td rowspan="1" colspan="1">4.4–5.8<break/> 5.24</td><td rowspan="1" colspan="1">4.5–5.5<break/> 5.09</td><td rowspan="1" colspan="1">14.75–18<break/> 16.7</td><td rowspan="1" colspan="1">8.8–11<break/> 9.87</td><td rowspan="1" colspan="1">1.2–1.41<break/> 1.32</td><td rowspan="1" colspan="1">1.09–1.4<break/> 1.28</td><td rowspan="1" colspan="1">1.51–1.86<break/> 1.69</td><td rowspan="1" colspan="1">2.91–3.5<break/> 3.28</td><td rowspan="1" colspan="1">1.34–1.66<break/> 1.48</td></tr><tr><td rowspan="1" colspan="1"><italic><tp:taxon-name><tp:taxon-name-part taxon-name-part-type="species">pseudopshuensis</tp:taxon-name-part></tp:taxon-name></italic><break/> vall. riv. Reshevie, 700 m, 20 ex</td><td rowspan="1" colspan="1">29.0–32.0<break/> 30.39</td><td rowspan="1" colspan="1">26.55–30.0<break/> 28.22</td><td rowspan="1" colspan="1">4.4–6.0<break/> 5.13</td><td rowspan="1" colspan="1">6.35–8.2<break/> 7.17</td><td rowspan="1" colspan="1">4.85–7.0<break/> 5.75</td><td rowspan="1" colspan="1">4.9–5.5<break/> 5.16</td><td rowspan="1" colspan="1">16.5–22.7<break/> 17.84</td><td rowspan="1" colspan="1">9.2–12.4<break/> 10.6</td><td rowspan="1" colspan="1">1.21–1.64<break/> 1.39</td><td rowspan="1" colspan="1">1–1.41<break/> 1.25</td><td rowspan="1" colspan="1">1.45–2.17<break/> 1.69</td><td rowspan="1" colspan="1">3.09–4.63<break/> 3.47</td><td rowspan="1" colspan="1">1.33–1.6<break/> 1.48</td></tr><tr><td rowspan="1" colspan="1"><italic><tp:taxon-name><tp:taxon-name-part taxon-name-part-type="species">pseudopshuensis</tp:taxon-name-part></tp:taxon-name></italic><break/> Dou Pass, 1300 m, 1 ex</td><td rowspan="1" colspan="1">31.0</td><td rowspan="1" colspan="1">29.0</td><td rowspan="1" colspan="1">5.0</td><td rowspan="1" colspan="1">7.0</td><td rowspan="1" colspan="1">6.0</td><td rowspan="1" colspan="1">6.0</td><td rowspan="1" colspan="1">17.0</td><td rowspan="1" colspan="1">10.4</td><td rowspan="1" colspan="1">1.17</td><td rowspan="1" colspan="1">1.17</td><td rowspan="1" colspan="1">1.63</td><td rowspan="1" colspan="1">2.83</td><td rowspan="1" colspan="1">1.49</td></tr><tr><td rowspan="1" colspan="1"><italic><tp:taxon-name><tp:taxon-name-part taxon-name-part-type="species">pseudopshuensis</tp:taxon-name-part></tp:taxon-name></italic><break/> vall. riv. Bzyb, 900 m, 5 ex</td><td rowspan="1" colspan="1">29.0–31.0<break/> 30.3</td><td rowspan="1" colspan="1">27.0–29.5<break/> 28.4</td><td rowspan="1" colspan="1">5.0</td><td rowspan="1" colspan="1">6.5–7.0<break/> 6.86</td><td rowspan="1" colspan="1">5.0–6.5<break/> 5.84</td><td rowspan="1" colspan="1">5.0–6.0<break/> 5.46</td><td rowspan="1" colspan="1">17.0–18.0<break/> 17.56</td><td rowspan="1" colspan="1">10.0–11.0<break/> 10.32</td><td rowspan="1" colspan="1">1.17–1.4<break/> 1.26</td><td rowspan="1" colspan="1">1.08–1.3<break/> 1.18</td><td rowspan="1" colspan="1">1.59–1.8<break/> 1.7</td><td rowspan="1" colspan="1">3–3.56<break/> 3.23</td><td rowspan="1" colspan="1">1.43–1.69<break/> 1.51</td></tr><tr><td rowspan="1" colspan="1"><italic><tp:taxon-name><tp:taxon-name-part taxon-name-part-type="species">pseudopshuensis</tp:taxon-name-part></tp:taxon-name></italic><break/> Village Serebryanyi, 600 m, 10 ex</td><td rowspan="1" colspan="1">28.0–31.0<break/> 29.4</td><td rowspan="1" colspan="1">26.0–29.0<break/> 27.45</td><td rowspan="1" colspan="1">4.8–6.0<break/> 5.28</td><td rowspan="1" colspan="1">6.5–8.0<break/> 7.21</td><td rowspan="1" colspan="1">5.0–7.0<break/> 6.11</td><td rowspan="1" colspan="1">5.2–5.7<break/> 5.43</td><td rowspan="1" colspan="1">16.0–18.0<break/> 17.5</td><td rowspan="1" colspan="1">9.6–11.6<break/> 10.58</td><td rowspan="1" colspan="1">1.18–1.51<break/> 1.33</td><td rowspan="1" colspan="1">1–1.33<break/> 1.19</td><td rowspan="1" colspan="1">1.38–1.88<break/> 1.66</td><td rowspan="1" colspan="1">2.91–3.4<break/> 3.22</td><td rowspan="1" colspan="1">1.37–1.55<break/> 1.47</td></tr><tr><td rowspan="1" colspan="14"><bold>Females</bold></td></tr><tr><td rowspan="1" colspan="1"><italic><tp:taxon-name><tp:taxon-name-part taxon-name-part-type="species">pseudopshuensis</tp:taxon-name-part></tp:taxon-name></italic><break/> vall. riv. Belaya, 1000 m, 1 ex</td><td rowspan="1" colspan="1">31.0</td><td rowspan="1" colspan="1">29.0</td><td rowspan="1" colspan="1">5.0</td><td rowspan="1" colspan="1">7.5</td><td rowspan="1" colspan="1">5.5</td><td rowspan="1" colspan="1">5.0</td><td rowspan="1" colspan="1">17.0</td><td rowspan="1" colspan="1">8.0</td><td rowspan="1" colspan="1">1.5</td><td rowspan="1" colspan="1">1.36</td><td rowspan="1" colspan="1">2.13</td><td rowspan="1" colspan="1">3.4</td><td rowspan="1" colspan="1">1.07</td></tr><tr><td rowspan="1" colspan="1"><italic><tp:taxon-name><tp:taxon-name-part taxon-name-part-type="species">pseudopshuensis</tp:taxon-name-part></tp:taxon-name></italic><break/> vall. riv. Byaul, 1100 m, 5 ex</td><td rowspan="1" colspan="1">31.0–33.0<break/> 32.26</td><td rowspan="1" colspan="1">28.5–31.0<break/> 30.1</td><td rowspan="1" colspan="1">4.5–5.5<break/> 5.1</td><td rowspan="1" colspan="1">7.0–8.0<break/> 7.4</td><td rowspan="1" colspan="1">5.0–7.8<break/> 6.16</td><td rowspan="1" colspan="1">4.5–5.5<break/> 5.0</td><td rowspan="1" colspan="1">15.3–19.0<break/> 16.96</td><td rowspan="1" colspan="1">9.0–11.0<break/> 10.08</td><td rowspan="1" colspan="1">1.4–1.56<break/> 1.48</td><td rowspan="1" colspan="1">1.03–1.4<break/> 1.23</td><td rowspan="1" colspan="1">1.47–1.89<break/> 1.69</td><td rowspan="1" colspan="1">3.06–3.78<break/> 3.4</td><td rowspan="1" colspan="1">1.29–1.43<break/> 1.36</td></tr><tr><td rowspan="1" colspan="1"><italic><tp:taxon-name><tp:taxon-name-part taxon-name-part-type="species">pseudopshuensis</tp:taxon-name-part></tp:taxon-name></italic><break/> Village Sanchara, 800 m, 4 ex</td><td rowspan="1" colspan="1">31.0–32.2<break/> 31.63</td><td rowspan="1" colspan="1">29.0–29.65<break/> 29.26</td><td rowspan="1" colspan="1">4.8–5.55<break/> 5.15</td><td rowspan="1" colspan="1">7.0–8.0<break/> 7.58</td><td rowspan="1" colspan="1">5.85–6.5<break/> 6.11</td><td rowspan="1" colspan="1">5.3–5.0<break/> 5.33</td><td rowspan="1" colspan="1">18.25–19.0<break/> 18.53</td><td rowspan="1" colspan="1">10.45–10.8<break/> 10.56</td><td rowspan="1" colspan="1">1.32–1.56<break/> 1.42</td><td rowspan="1" colspan="1">1.2–1.28<break/> 1.24</td><td rowspan="1" colspan="1">1.69–1.81<break/> 1.75</td><td rowspan="1" colspan="1">3.34–3.8<break/> 3.49</td><td rowspan="1" colspan="1">1.31–1.49<break/> 1.4</td></tr><tr><td rowspan="1" colspan="1"><italic><tp:taxon-name><tp:taxon-name-part taxon-name-part-type="species">pseudopshuensis</tp:taxon-name-part></tp:taxon-name></italic><break/> Village Bitaga (Pskhu), 700 m, 20 ex</td><td rowspan="1" colspan="1">29.55–33<break/> 31.99</td><td rowspan="1" colspan="1">27.75–30.5<break/> 29.46</td><td rowspan="1" colspan="1">4.65–5.35<break/> 5.01</td><td rowspan="1" colspan="1">7.0–8.5<break/> 7.42</td><td rowspan="1" colspan="1">5.35–6.5<break/> 5.98</td><td rowspan="1" colspan="1">5.0–5.8<break/> 5.4</td><td rowspan="1" colspan="1">16.8–19.4<break/> 17.98</td><td rowspan="1" colspan="1">9.6–10.95<break/> 10.25</td><td rowspan="1" colspan="1">1.21–1.55<break/> 1.38</td><td rowspan="1" colspan="1">1.08–1.42<break/> 1.24</td><td rowspan="1" colspan="1">1.6–1.98<break/> 1.76</td><td rowspan="1" colspan="1">3.08–3.59<break/> 3.33</td><td rowspan="1" colspan="1">1.13–1.51<break/> 1.39</td></tr><tr><td rowspan="1" colspan="1"><italic><tp:taxon-name><tp:taxon-name-part taxon-name-part-type="species">pseudopshuensis</tp:taxon-name-part></tp:taxon-name></italic><break/> vall. riv. Reshevie, 700 m, 20 ex</td><td rowspan="1" colspan="1">29.0–34.0<break/> 31.58</td><td rowspan="1" colspan="1">27.0–32.0<break/> 29.13</td><td rowspan="1" colspan="1">4.5–5.45<break/> 4.92</td><td rowspan="1" colspan="1">6.5–8.55<break/> 7.4</td><td rowspan="1" colspan="1">5.2–6.8<break/> 6.04</td><td rowspan="1" colspan="1">4.75–6.3<break/> 5.25</td><td rowspan="1" colspan="1">16.5–19.4<break/> 18.19</td><td rowspan="1" colspan="1">9.0–11.25<break/> 10.4</td><td rowspan="1" colspan="1">1.25–1.63<break/> 1.42</td><td rowspan="1" colspan="1">1.1–1.35<break/> 1.23</td><td rowspan="1" colspan="1">1.59–1.9<break/> 1.75</td><td rowspan="1" colspan="1">3.02–3.8<break/> 3.48</td><td rowspan="1" colspan="1">1.3–1.62<break/> 1.41</td></tr><tr><td rowspan="1" colspan="1"><italic><tp:taxon-name><tp:taxon-name-part taxon-name-part-type="species">pseudopshuensis</tp:taxon-name-part></tp:taxon-name></italic><break/> Dou Pass, 1300 m, 3 ex</td><td rowspan="1" colspan="1">31.5–33.0<break/> 32.17</td><td rowspan="1" colspan="1">29.5–31.0<break/> 30.17</td><td rowspan="1" colspan="1">5.0</td><td rowspan="1" colspan="1">7.3–7.8<break/> 7.53</td><td rowspan="1" colspan="1">6.0–6.3<break/> 6.1</td><td rowspan="1" colspan="1">5.0–5.3<break/> 5.17</td><td rowspan="1" colspan="1">17.5–19.0<break/> 18</td><td rowspan="1" colspan="1">9.6–11.6<break/> 10.53</td><td rowspan="1" colspan="1">1.38–1.5<break/> 1.46</td><td rowspan="1" colspan="1">1.22–1.25<break/> 1.23</td><td rowspan="1" colspan="1">1.64–1.82<break/> 1.71</td><td rowspan="1" colspan="1">3.5–3.58<break/> 3.48</td><td rowspan="1" colspan="1">1.28–1.59<break/> 1.4</td></tr><tr><td rowspan="1" colspan="1"><italic><tp:taxon-name><tp:taxon-name-part taxon-name-part-type="species">pseudopshuensis</tp:taxon-name-part></tp:taxon-name></italic><break/> vall. riv. Bzyb, 900 m, 5 ex</td><td rowspan="1" colspan="1">30.0–33.0<break/> 31.5</td><td rowspan="1" colspan="1">27.5–30.5<break/> 29.2</td><td rowspan="1" colspan="1">5.2–5.5<break/> 5.4</td><td rowspan="1" colspan="1">7.0–7.5<break/> 7.14</td><td rowspan="1" colspan="1">6.0</td><td rowspan="1" colspan="1">5.0–6.0<break/> 5.36</td><td rowspan="1" colspan="1">17.0–18.0<break/> 17.7</td><td rowspan="1" colspan="1">10.0–12.0<break/> 11.08</td><td rowspan="1" colspan="1">1.25–1.4<break/> 1.34</td><td rowspan="1" colspan="1">1.17–1.25<break/> 1.19</td><td rowspan="1" colspan="1">1.5–1.7<break/> 1.6</td><td rowspan="1" colspan="1">3.0–3.6<break/> 3.32</td><td rowspan="1" colspan="1">1.43–1.63<break/> 1.55</td></tr><tr><td rowspan="1" colspan="1"><italic><tp:taxon-name><tp:taxon-name-part taxon-name-part-type="species">pseudopshuensis</tp:taxon-name-part></tp:taxon-name></italic><break/> Village Serebryanyi, 600 m, 10 ex</td><td rowspan="1" colspan="1">28.5–32.0<break/> 30.3</td><td rowspan="1" colspan="1">26.5–30.0<break/> 28.3</td><td rowspan="1" colspan="1">4.5–5.8<break/> 5.22</td><td rowspan="1" colspan="1">5.8–8.0<break/> 6.8</td><td rowspan="1" colspan="1">5.0–7.0<break/> 5.9</td><td rowspan="1" colspan="1">5.0–6.5<break/> 5.58</td><td rowspan="1" colspan="1">16.5–19.5<break/> 17.75</td><td rowspan="1" colspan="1">9.6–11.0<break/> 10.32</td><td rowspan="1" colspan="1">0.89–1.44<break/> 1.23</td><td rowspan="1" colspan="1">1.07–1.2<break/> 1.16</td><td rowspan="1" colspan="1">1.63–1.84<break/> 1.72</td><td rowspan="1" colspan="1">2.83–3.45<break/> 3.19</td><td rowspan="1" colspan="1">1.28–1.83<break/> 1.53</td></tr></tbody></table><table-wrap-foot><fn id="TN11"><label>*</label><p>for abbreviations see text.</p></fn></table-wrap-foot></table-wrap><fn id="TN11"><label>*</label><p>for abbreviations see text.</p></fn></tp:treatment-sec><ref-list><ref id="B2"><mixed-citation xmlns:xlink="http://www.w3.org/1999/xlink" xlink:type="simple"><person-group><name name-style="western"><surname>Bousquet</surname><given-names>Y</given-names></name><name name-style="western"><surname>Březina</surname><given-names>B</given-names></name><name name-style="western"><surname>Davies</surname><given-names>A</given-names></name><name name-style="western"><surname>Farkač</surname><given-names>J</given-names></name><name name-style="western"><surname>Smetana</surname><given-names>A</given-names></name></person-group> (<year>2003</year>) <article-title>Tribe <tp:taxon-name><tp:taxon-name-part taxon-name-part-type="tribe">Carabini</tp:taxon-name-part></tp:taxon-name> Latreille, 1802.</article-title> In: <person-group><name name-style="western"><surname>Löbl</surname><given-names>I</given-names></name><name name-style="western"><surname>Smetana</surname><given-names>A</given-names></name></person-group> (<role>Eds</role>) <source>Catalogue of Palaearctic <tp:taxon-name><tp:taxon-name-part taxon-name-part-type="order">Coleoptera</tp:taxon-name-part></tp:taxon-name></source>, <volume>Vol. 1</volume>. <publisher-name>Apollo Books</publisher-name>, <publisher-loc>Stenstrup</publisher-loc>, <fpage>118</fpage>–<lpage>201</lpage>.</mixed-citation></ref><ref id="B8"><mixed-citation xmlns:xlink="http://www.w3.org/1999/xlink" xlink:type="simple"><person-group><name name-style="western"><surname>Retezár</surname><given-names>I</given-names></name></person-group> (<year>2008</year>) <source>The <italic><tp:taxon-name><tp:taxon-name-part taxon-name-part-type="genus">Carabus</tp:taxon-name-part></tp:taxon-name></italic> of Abkhazia, Caucasus (<tp:taxon-name><tp:taxon-name-part taxon-name-part-type="order">Coleoptera</tp:taxon-name-part></tp:taxon-name>, <tp:taxon-name><tp:taxon-name-part taxon-name-part-type="family">Carabidae</tp:taxon-name-part></tp:taxon-name>): Iconography, genital morphology, systematics and faunistics.</source><publisher-name>Mesterprint Kft.</publisher-name>, <publisher-loc>Budapest</publisher-loc>, <size units="page">60 pp</size>.</mixed-citation></ref><ref id="B3"><mixed-citation xmlns:xlink="http://www.w3.org/1999/xlink" xlink:type="simple"><person-group><name name-style="western"><surname>Deuve</surname><given-names>T</given-names></name></person-group> (<year>2004</year>) <source>Illustrated Catalogue of the Genus <italic><tp:taxon-name><tp:taxon-name-part taxon-name-part-type="genus">Carabus</tp:taxon-name-part></tp:taxon-name></italic> of the World (<tp:taxon-name><tp:taxon-name-part taxon-name-part-type="order">Coleoptera</tp:taxon-name-part></tp:taxon-name>: <tp:taxon-name><tp:taxon-name-part taxon-name-part-type="family">Carabidae</tp:taxon-name-part></tp:taxon-name>).</source><publisher-name>Pensoft Publishers</publisher-name>, <publisher-loc>Soﬁa-Moscow</publisher-loc>, <size units="page">461 pp</size>.</mixed-citation></ref><ref id="B4"><mixed-citation xmlns:xlink="http://www.w3.org/1999/xlink" xlink:type="simple"><person-group><name name-style="western"><surname>Fominykh</surname><given-names>DD</given-names></name><name name-style="western"><surname>Zamotajlov</surname><given-names>AS</given-names></name></person-group> (<year>2012</year>) <source>Contribution to the knowledge of the <tp:taxon-name><tp:taxon-name-part taxon-name-part-type="genus">Carabus</tp:taxon-name-part> <tp:taxon-name-part taxon-name-part-type="infraspecific-rank">subgenus</tp:taxon-name-part> <tp:taxon-name-part taxon-name-part-type="subgenus">Archiplectes</tp:taxon-name-part></tp:taxon-name> (<tp:taxon-name><tp:taxon-name-part taxon-name-part-type="order">Coleoptera</tp:taxon-name-part></tp:taxon-name>, <tp:taxon-name><tp:taxon-name-part taxon-name-part-type="family">Carabidae</tp:taxon-name-part></tp:taxon-name>) of the middle course of Bzyb River. XIV Congress of the Russian Entomological Society. Saint Petersburg, August 27 – September 1, 2012. Materials of the Congress.</source><publisher-name>Galanika</publisher-name>, <publisher-loc>St. Petersburg</publisher-loc>, <size units="page">444 pp</size>. <comment>[In Russian]</comment></mixed-citation></ref><ref id="B9"><mixed-citation xmlns:xlink="http://www.w3.org/1999/xlink" xlink:type="simple"><person-group><name name-style="western"><surname>Retezár</surname><given-names>I</given-names></name></person-group> (<year>2013</year>) <article-title>Taxonomic and faunistic studies on the subgenus <tp:taxon-name><tp:taxon-name-part taxon-name-part-type="genus">Carabus</tp:taxon-name-part> (<tp:taxon-name-part taxon-name-part-type="subgenus">Archiplectes</tp:taxon-name-part>)</tp:taxon-name> Gottwald, 1982 in Abkhazia (<tp:taxon-name><tp:taxon-name-part taxon-name-part-type="order">Coleoptera</tp:taxon-name-part></tp:taxon-name>: <tp:taxon-name><tp:taxon-name-part taxon-name-part-type="family">Carabidae</tp:taxon-name-part></tp:taxon-name>).</article-title><source>Folia Entomologica Hungarica</source><volume>74</volume>: <fpage>1</fpage>–<lpage>6</lpage>.</mixed-citation></ref></ref-list></tp:taxon-treatment>
